# Supplementary material for: Within-food-group optimization improves nutritional adequacy, sustainability, and acceptability of modeled diets
Source: Front Nutr. 2025 Sep 30;12:1648055. doi: 10.3389/fnut.2025.1648055 (PMC12518068; doi:10.3389/fnut.2025.1648055)
Supplement: Supplementary file 1 [file Data_Sheet_1.zip]

Archive with 2 entries (2 files):
- Supplementary Methods.PDF
- Supplementary Data.XLSX
