# Supplementary material for: Within-food-group optimization improves nutritional adequacy, sustainability, and acceptability of modeled diets
Source: Front Nutr. 2025 Sep 30;12:1648055. doi: 10.3389/fnut.2025.1648055 (PMC12518068; doi:10.3389/fnut.2025.1648055)
Supplement: Supplementary file 1 [file Data_Sheet_1.zip › Supplementary Data.XLSX]

## Sheet: Overview
	Food groups
	FNDDS (46)		WWEIA (153)		Custom (method Perignon et al. (2016), 345)
	Alcoholic beverages		Apple juice		Almond milk, sweetened
	Beef		Apples		Almond milk, unsweetened
	Cakes, cookies, pies, pastries, bars		Bacon		Almonds, unsalted
	Cereals, not cooked		Bagels and English muffins		Apple juice, 100%
	Cheeses		Bananas		Apple, raw
	Citrus fruits, juices		Bean, pea, legume dishes		Avocado, raw
	Crackers, snack products		Beans, peas, legumes		Bagel
	Creams and cream substitutes		Beef, excludes ground		Baked beans
	Dark-green vegetables		Beer		Banana, raw
	Dried fruits		Biscuits, muffins, quick breads		Barbecue sauce
	Egg mixtures		Blueberries and other berries		Beans and rice, with tomatoes
	Egg substitutes		Bottled water		Beef curry
	Eggs		Broccoli		Beef steak, broiled or baked, lean and fat eaten
	Fats		Burgers (single code)		Beef steak, broiled or baked, lean only eaten
	Fish, shellfish		Burritos and tacos		Beef steak, fried, lean and fat eaten
	Formulated nutrition beverages, energy drinks, sports drink		Butter and animal fats		Beef steak, fried, lean only eaten
	Frozen meals, soups, gravies		Cabbage		Beer
	Fruit juices and nectars excluding citrus		Cakes and pies		Biscuit, from fast food / restaurant
	Grain mixtures, frozen meals, soups		Candy containing chocolate		Black beans, from dried, no added fat
	Lamb, veal, game		Candy not containing chocolate		Blueberries, raw
	Legumes		Carrots		Bread, chappatti or roti, wheat
	Meat		Cereal bars		Bread, wheat or cracked wheat
	Meat, poultry, fish mixtures		Cheese		Bread, wheat or cracked wheat, toasted
	Milk desserts and sauces		Cheese sandwiches (single code)		Bread, white
	Milks, milk drinks, yogurts, infant formulas		Chicken patties, nuggets and tenders		Bread, white, toasted
	Mixtures mostly vegetables without meat, poultry, fish		Chicken, whole pieces		Bread, whole wheat
	Nonalcoholic beverages		Chicken/turkey sandwiches (single code)		Broccoli, cooked, from restaurant
	Noncarbonated water		Citrus fruits		Broccoli, raw
	Nuts, nut butters, nut mixtures		Citrus juice		Burrito with meat
	Oils		Coffee		Burrito, taco, or quesadilla with egg and breakfast meat
	Orange vegetables		Cold cuts and cured meats		Butter, stick
	Organ meats, frankfurters, sausages, lunchmeats		Coleslaw, non-lettuce salads		Cabbage salad or coleslaw, from fast food / restaurant
	Other fruits		Cookies and brownies		Cabbage, green, raw
	Other vegetables		Corn		Cake or cupcake, chocolate, devil's food or fudge, with icing or filling
	Pancakes, waffles, French toast, other grain products		Cottage/ricotta cheese		Cake or cupcake, white, with icing or filling
	Pastas, rice, cooked cereals		Crackers, excludes saltines		Cake or cupcake, yellow, with icing or filling
	Pork		Cream and cream substitutes		Carbonated water, unsweetened
	Poultry		Cream cheese, sour cream, whipped cream		Carrots, raw
	Quick breads		Diet soft drinks		Catfish, coated, fried, made with oil
	Salad dressings		Diet sport and energy drinks		Celery, raw
	Seeds and seed mixtures		Dips, gravies, other sauces		Cereal (General Mills Cheerios Honey Nut)
	Sugars, sweets		Doughnuts, sweet rolls, pastries		Cereal (Kellogg's Corn Flakes)
	Tomatoes, tomato mixtures		Dried fruits		Cereal (Kellogg's Frosted Flakes)
	White potatoes, starchy vegetables		Egg rolls, dumplings, sushi		Cereal (Post Honey Bunches of Oats Honey Roasted)
	Yeast breads, rolls		Egg/breakfast sandwiches (single code)		Cereal or Granola bar, NFS
	‘For use’ with a sandwich or vegetable		Eggs and omelets		Cereal or granola bar (General Mills Nature Valley Crunchy Granola Bar)
			Enhanced or fortified water		Cereal, granola
			Fish		Cereal, ready-to-eat, NFS
			Flavored milk, lowfat		Ceviche
			Flavored milk, nonfat		Cheese flavored corn snacks (Cheetos)
			Flavored milk, reduced fat		Cheese, American
			Flavored milk, whole		Cheese, Cheddar
			Flavored or carbonated water		Cheese, NFS
			Frankfurter sandwiches (single code)		Cheese, Parmesan, dry grated
			Frankfurters		Cheese, cottage, creamed, large or small curd
			French fries and other fried white potatoes		Cheeseburger, from fast food, 1 medium patty
			Fried rice and lo/chow mein		Cheeseburger, on white bun, 1 medium patty
			Fried vegetables		Cheesecake
			Fruit drinks		Cherries, raw
			Gelatins, ices, sorbets		Chewing gum, regular
			Grapes		Chicken \wings\" with hot sauce, from fast food / restaurant"
			Grits and other cooked cereals		Chicken \wings\" with other sauces or seasoning, from fast food / restaurant"
			Ground beef		Chicken breast, baked, broiled, or roasted, skin not eaten, from raw
			Ice cream and frozen dairy desserts		Chicken breast, fried, coated, skin / coating eaten, from fast food / restaurant
			Jams, syrups, toppings		Chicken breast, grilled with sauce, skin not eaten
			Lamb, goat, game		Chicken breast, grilled without sauce, skin not eaten
			Lettuce and lettuce salads		Chicken breast, sauteed, skin not eaten
			Liquor and cocktails		Chicken breast, stewed, skin not eaten
			Liver and organ meats		Chicken curry
			Macaroni and cheese		Chicken drumstick, fried, coated, skin / coating eaten, from fast food / restaurant
			Mango and papaya		Chicken fillet sandwich, fried, from fast food
			Margarine		Chicken fillet sandwich, fried, from fast food, with cheese
			Mashed potatoes and white potato mixtures		Chicken nuggets, from fast food
			Mayonnaise		Chicken or turkey and rice, no sauce
			Meat mixed dishes		Chicken or turkey and vegetables including carrots, broccoli, and/or dark-green leafy; no potatoes, soy-based sauce
			Melons		Chicken or turkey noodle soup, canned or ready-to-serve
			Milk shakes and other dairy drinks		Chicken or turkey noodle soup, home recipe
			Milk substitutes		Chicken or turkey pot pie
			Milk, lowfat		Chicken or turkey salad, made with mayonnaise
			Milk, nonfat		Chicken or turkey vegetable soup, home recipe
			Milk, reduced fat		Chicken or turkey with teriyaki
			Milk, whole		Chicken tenders or strips, breaded, from fast food
			Mustard and other condiments		Chicken thigh, fried, coated, skin / coating eaten, from fast food
			Nachos		Chicken, NS as to part and cooking method, NS as to skin eaten
			Nutrition bars		Chicken, NS as to part and cooking method, skin not eaten
			Nutritional beverages		Chocolate milk, ready to drink, reduced fat
			Nuts and seeds		Chocolate milk, ready to drink, reduced sugar, NS as to milk
			Oatmeal		Coffee creamer, liquid, flavored
			Olives, pickles, pickled vegetables		Coffee creamer, powder
			Onions		Coffee, brewed
			Other Mexican mixed dishes		Coffee, brewed, decaffeinated
			Other dark green vegetables		Coffee, instant, reconstituted
			Other diet drinks		Cold cut sumarine sandwich, with cheese, lettuce, tomato and spread
			Other fruit juice		Cookie, brownie, without icing
			Other fruits and fruit salads		Cookie, butter or sugar
			Other red and orange vegetables		Cookie, chocolate chip
			Other sandwiches (single code)		Cookie, chocolate chip, made from home recipe or purchased at a bakery
			Other starchy vegetables		Cookie, chocolate or fudge
			Other vegetables and combinations		Cookie, chocolate sandwich
			Pancakes, waffles, French toast		Corn, NS as to form, cooked
			Pasta mixed dishes, excludes macaroni and cheese		Corn, cooked, from restaurant
			Pasta sauces, tomato-based		Cornbread, prepared from mix
			Pasta, noodles, cooked grains		Crackers, butter (Ritz)
			Peaches and nectarines		Crackers, cheese (Cheez-It)
			Peanut butter and jelly sandwiches (single code)		Crackers, saltine
			Pears		Crackers, sandwich, peanut butter filled
			Pineapple		Cranberries, dried
			Pizza		Cranberry juice blend, 100% juice
			Popcorn		Creamy dressing
			Pork		Croissant
			Potato chips		Croutons
			Poultry mixed dishes		Cucumber, raw
			Pretzels/snack mix		Double cheeseburger, from fast food, 2 medium patties
			Processed soy products		Doughnut, yeast type
			Pudding		Egg omelet or scrambled egg, from fast food / restaurant
			Ready-to-eat cereal, higher sugar (>21.2g/100g)		Egg omelet or scrambled egg, made with butter
			Ready-to-eat cereal, lower sugar (=<21.2g/100g)		Egg omelet or scrambled egg, made with oil
			Rice		Egg roll, meatless
			Rice mixed dishes		Egg roll, with beef and/or pork
			Rolls and buns		Egg, cheese, and ham on English muffin
			Salad dressings and vegetable oils		Egg, whole, boiled or poached
			Saltine crackers		Egg, whole, cooked, NS as to cooking method
			Sausages		Egg, whole, fried with oil
			Seafood mixed dishes		Egg, whole, fried, from fast food / restaurant
			Seafood sandwiches (single code)		Empanada, Mexican turnover, filled with meat and vegetables
			Shellfish		Fajita with chicken and vegetables
			Smoothies and grain drinks		Fajita with meat and vegetables
			Soft drinks		Fish curry
			Soups		Flavored rice and pasta mixture
			Soy-based condiments		Flavored rice mixture
			Spinach		Frankfurter or hot dog sandwich, beef, plain, on white bun
			Sport and energy drinks		Frankfurter or hot dog sandwich, with chili, on white bun
			Stir-fry and soy-based sauce mixtures		Frankfurter or hot dog, beef
			Strawberries		Fried okra
			String beans		Fried onion rings
			Sugar substitutes		Fruit and vegetable smoothie, no dairy
			Sugars and honey		Fruit flavored drink, powdered, reconstituted, diet
			Tap water		Fruit juice drink, with high vitamin C
			Tea		Fruit smoothie, with whole fruit and dairy
			Tomato-based condiments		Fruit smoothie, with whole fruit, no dairy
			Tomatoes		Grape juice, 100%
			Tortilla, corn, other chips		Grapes, raw
			Tortillas		Green beans, canned, cooked, no added fat
			Turkey, duck, other poultry		Green beans, cooked, from restaurant
			Turnovers and other grain-based items		Grilled cheese sandwich, American cheese, on white bread
			Vegetable dishes		Grits, regular or quick, made with water, fat added
			Vegetable juice		Grits, regular or quick, made with water, no added fat
			Vegetables on a sandwich		Ground beef patty, cooked
			White potatoes, baked or boiled		Guacamole with tomatoes
			Wine		Guacamole, NFS
			Yeast breads		Gumdrops
			Yogurt, Greek		Ham and cheese submarine sandwich, with lettuce, tomato and spread
			Yogurt, regular		Ham or pork with barbecue sauce
					Ham, prepackaged or deli, luncheon meat
					Ham, smoked or cured, cooked, NS as to fat eaten
					Hamburger, on white bun, 1 medium patty
					Hard candy
					Hot chocolate / Cocoa, made with dry mix and water
					Hot pepper sauce
					Ice cream cone, vanilla, prepackaged
					Ice cream sandwich, vanilla
					Ice cream, vanilla
					Ice cream, vanilla, with additional ingredients
					Iced Coffee, brewed
					Italian dressing, made with vinegar and oil
					Italian sausage
					Jelly, all flavors
					Kale, fresh, cooked, fat added
					Kale, raw
					Ketchup
					Kiwi fruit, raw
					Lamb, NS as to cut, cooked
					Lemon juice, 100%, freshly squeezed
					Lemonade, fruit flavored drink
					Lemonade, fruit juice drink
					Lentil curry
					Lentil soup, home recipe, canned, or ready-to-serve
					Lettuce, for use on a sandwich
					Lettuce, raw
					M&M's Peanut Chocolate Candies
					Macaroni or noodles with cheese, made from packaged mix
					Macaroni or pasta salad with cheese
					Mango, raw
					Margarine, tub
					Margarita
					Mayonnaise, regular
					Meat loaf made with beef
					Meat loaf made with beef, with tomato-based sauce
					Milk chocolate candy, plain
					Milk shake, fast food, flavors other than chocolate
					Milk, condensed, sweetened
					Milk, fat free (skim)
					Milk, low fat (1%)
					Milk, reduced fat (2%)
					Milk, whole
					Muffin, English
					Muffin, fruit
					Mustard
					Nachos with cheese
					Nutrition bar or meal replacement bar, NFS
					Nutritional drink or shake, high protein, light, ready-to-drink, NFS
					Oatmeal, instant, fruit flavored, no added fat
					Oatmeal, regular or quick, made with milk, no added fat
					Oatmeal, regular or quick, made with water, no added fat
					Olives, NFS
					Onions, raw
					Orange chicken
					Orange juice, 100%, canned, bottled or in a carton
					Orange, raw
					Pan Dulce, no topping
					Pancake syrup
					Pancakes, plain
					Pancakes, plain, from fast food / restaurant
					Pasta with cream sauce, home recipe
					Pasta with cream sauce, poultry, and added vegetables, home recipe
					Pasta with tomato-based sauce and meat, home recipe
					Pasta with tomato-based sauce, home recipe
					Pasta with tomato-based sauce, meat, and added vegetables, home recipe
					Pasta, cooked
					Peach, raw
					Peanut butter
					Peanut butter and jelly sandwich, with regular peanut butter, regular jelly, on white bread
					Peanuts, roasted, salted
					Pear, raw
					Pepper, raw, NFS
					Pepper, sweet, green, raw
					Pepper, sweet, red, raw
					Peppers and onions, cooked, fat added
					Peppers, green, cooked
					Pickles, NFS
					Pineapple, raw
					Pinto beans, from dried, fat added
					Pinto beans, from dried, no added fat
					Pistachio nuts, salted
					Pizza with meat other than pepperoni, from restaurant or fast food, medium crust
					Pizza with pepperoni, from frozen, medium crust
					Pizza with pepperoni, from restaurant or fast food, medium crust
					Pizza with pepperoni, from restaurant or fast food, thin crust
					Pizza, cheese, from restaurant or fast food, medium crust
					Plantain, cooked with oil
					Plantain, cooked, no added fat
					Popcorn, microwave, butter flavored
					Popcorn, movie theater, with added butter
					Popcorn, ready-to-eat packaged, cheese flavored
					Popsicle
					Pork bacon, NS as to fresh, smoked or cured, cooked
					Pork sausage
					Pork skin rinds
					Pork, NS as to cut, cooked, NS as to fat eaten
					Pork, spareribs, cooked, lean and fat eaten
					Pork, spareribs, cooked, lean only eaten
					Potato chips, barbecue flavored
					Potato chips, plain
					Potato, NFS
					Potato, baked, peel eaten
					Potato, baked, peel not eaten
					Potato, french fries, fast food
					Potato, french fries, restaurant
					Potato, hash brown, from fast food
					Potato, mashed, from fast food, with gravy
					Potato, mashed, from fresh, made with milk
					Potato, mashed, from restaurant
					Pretzels, hard, plain, salted
					Pudding, rice
					Quesadilla, just cheese, meatless
					Radish, raw
					Raisins
					Ranch dip, regular
					Reese's Peanut Butter Cup
					Refried beans
					Rice, fried, meatless
					Rice, fried, with pork
					Rice, white, cooked, NS as to fat
					Rice, white, cooked, no added fat
					Roll, sweet, cinnamon bun, frosted
					Roll, white, hamburger bun
					Roll, white, soft
					SNICKERS Bar
					Salmon, baked or broiled, made with oil
					Salmon, baked or broiled, no added fat
					Salsa verde or salsa, green
					Sausage on biscuit
					Shrimp, baked or broiled, made with oil
					Shrimp, coated, fried, from fast food / restaurant
					Shrimp, cooked, NS as to cooking method
					Snack cake, chocolate, with icing or filling
					Snack mix, plain (Chex Mix)
					Soft drink, cola
					Soft drink, cola, diet
					Soft taco with meat
					Soup, mostly noodles
					Sour cream, regular
					Soy sauce
					Soybean curd
					Soybean soup, miso broth
					Spaghetti sauce
					Spanish rice, fat added
					Spanish rice, from restaurant
					Spinach, raw
					Sports drink (Gatorade G)
					Sports drink, low calorie (Gatorade G2)
					Strawberries, raw
					Sugar substitute, sucralose, powder
					Sugar, white, granulated or lump
					Sweet potato, baked, peel not eaten, no added fat
					Taco or tostada with meat
					Taco or tostada with meat, from fast food
					Tamale with meat
					Tea, hot, leaf, black
					Tea, hot, leaf, green
					Tea, iced, bottled, black
					Tea, iced, brewed, black, pre-sweetened with sugar
					Tequila
					Thousand Island dressing
					Tilapia, baked or broiled, made with oil
					Tomato and vegetable juice, 100%
					Tomatoes, raw
					Tortilla chips, nacho cheese flavor (Doritos)
					Tortilla chips, plain
					Tortilla, corn
					Trail mix with chocolate
					Trail mix with nuts and fruit
					Tripe, cooked
					Tuna salad sandwich, on bread
					Tuna, canned, NS as to oil or water pack
					Turkey, NFS
					Turkey, prepackaged or deli, luncheon meat
					Turnover, meat- and cheese-filled, tomato-based sauce
					Vegetable beef soup, home recipe
					Vegetable curry
					Vegetable soup, canned, prepared with water or ready-to-serve
					Vegetable soup, home recipe
					Vodka
					Waffle, plain, from frozen
					Walnuts, excluding honey roasted
					Water, bottled, flavored (Glaceau Vitamin Water)
					Water, bottled, unsweetened
					Water, tap
					Watermelon, raw
					Whiskey
					Wine, table, red
					Yogurt, Greek, nonfat milk, fruit
					Yogurt, Greek, nonfat milk, plain
					Yogurt, low fat milk, fruit
					Yogurt, nonfat milk, fruit

## Sheet: FNDDS
FNDDS group	USDA food code	Food item
Alcoholic beverages	93101000	Beer
Alcoholic beverages	93102000	Beer, light
Alcoholic beverages	93102100	Beer, low carb
Alcoholic beverages	93102300	Beer, higher alcohol
Alcoholic beverages	93106000	Alcoholic malt beverage, sweetened
Alcoholic beverages	93106100	Alcoholic malt beverage
Alcoholic beverages	93106500	Hard cider
Alcoholic beverages	93201000	Cordial or liqueur
Alcoholic beverages	93301000	Cocktail, NFS
Alcoholic beverages	93301030	Bloody Mary
Alcoholic beverages	93301032	Cape Cod
Alcoholic beverages	93301060	Gin and Tonic
Alcoholic beverages	93301100	Margarita
Alcoholic beverages	93301111	Martini, flavored
Alcoholic beverages	93301115	Mimosa
Alcoholic beverages	93301125	Mojito
Alcoholic beverages	93301132	Orange Blossom
Alcoholic beverages	93301140	Screwdriver
Alcoholic beverages	93301160	Whiskey sour
Alcoholic beverages	93301182	Whiskey and cola
Alcoholic beverages	93301183	Whiskey and diet cola
Alcoholic beverages	93301184	Whiskey and ginger ale
Alcoholic beverages	93301190	Rum and cola
Alcoholic beverages	93301200	Pina Colada
Alcoholic beverages	93301205	Brandy and cola
Alcoholic beverages	93301213	Vodka and lemonade
Alcoholic beverages	93301216	Vodka and energy drink
Alcoholic beverages	93301270	Fruit punch, alcoholic
Alcoholic beverages	93301360	Long Island iced tea
Alcoholic beverages	93301450	Liqueur with cream
Alcoholic beverages	93301500	Frozen daiquiri
Alcoholic beverages	93301510	Frozen margarita
Alcoholic beverages	93401010	Wine, table, red
Alcoholic beverages	93401020	Wine, table, white
Alcoholic beverages	93401030	Wine, table, rose
Alcoholic beverages	93401100	Wine, rice
Alcoholic beverages	93402000	Wine, dessert, sweet
Alcoholic beverages	93404000	Wine cooler
Alcoholic beverages	93404550	Sangria, red
Alcoholic beverages	93404560	Sangria, white
Alcoholic beverages	93405000	Wine spritzer
Alcoholic beverages	93501000	Brandy
Alcoholic beverages	93502000	Whiskey
Alcoholic beverages	93502100	Scotch
Alcoholic beverages	93503000	Gin
Alcoholic beverages	93504000	Rum
Alcoholic beverages	93505000	Vodka
Alcoholic beverages	93505100	Tequila
Beef	21000100	Beef, NS as to cut, cooked, NS as to fat eaten
Beef	21000110	Beef, NS as to cut, cooked, lean and fat eaten
Beef	21000120	Beef, NS as to cut, cooked, lean only eaten
Beef	21101000	Beef steak, NS as to cooking method, NS as to fat eaten
Beef	21101020	Beef steak, NS as to cooking method, lean only eaten
Beef	21101110	Beef steak, broiled or baked, NS as to fat eaten
Beef	21101120	Beef steak, broiled or baked, lean and fat eaten
Beef	21101130	Beef steak, broiled or baked, lean only eaten
Beef	21102110	Beef steak, fried, NS as to fat eaten
Beef	21102120	Beef steak, fried, lean and fat eaten
Beef	21102130	Beef steak, fried, lean only eaten
Beef	21103110	Beef steak, breaded or floured, baked or fried, NS as to fat eaten
Beef	21103120	Beef steak, breaded or floured, baked or fried, lean and fat eaten
Beef	21103130	Beef steak, breaded or floured, baked or fried, lean only eaten
Beef	21104110	Beef steak, battered, fried, NS as to fat eaten
Beef	21105120	Beef steak, braised, lean and fat eaten
Beef	21105130	Beef steak, braised, lean only eaten
Beef	21301000	Beef, oxtails, cooked
Beef	21304110	Beef, shortribs, cooked, lean and fat eaten
Beef	21304120	Beef, shortribs, cooked, lean only eaten
Beef	21304220	Beef, shortribs, barbecued, with sauce, lean only eaten
Beef	21401000	Beef, roast, roasted, NS as to fat eaten
Beef	21401110	Beef, roast, roasted, lean and fat eaten
Beef	21401120	Beef, roast, roasted, lean only eaten
Beef	21407000	Beef, pot roast, braised or boiled, NS as to fat eaten
Beef	21407110	Beef, pot roast, braised or boiled, lean and fat eaten
Beef	21407120	Beef, pot roast, braised or boiled, lean only eaten
Beef	21416000	Corned beef, cooked, NS as to fat eaten
Beef	21416110	Corned beef, cooked, lean and fat eaten
Beef	21416120	Corned beef, cooked, lean only eaten
Beef	21416150	Corned beef, canned, ready-to-eat
Beef	21417100	Beef brisket, cooked, NS as to fat eaten
Beef	21417110	Beef brisket, cooked, lean and fat eaten
Beef	21417120	Beef brisket, cooked, lean only eaten
Beef	21420100	Beef, sandwich steak, flaked, formed, thinly sliced
Beef	21500100	Ground beef, cooked
Beef	21500310	Ground beef patty, cooked
Beef	21601000	Beef, bacon, cooked
Beef	21601010	Beef, bacon, reduced sodium, cooked
Beef	21602100	Beef jerky
Cakes, cookies, pies, pastries, bars	53100100	Cake or cupcake, NS as to type
Cakes, cookies, pies, pastries, bars	53102100	Cake or cupcake, applesauce, without icing or filling
Cakes, cookies, pies, pastries, bars	53104260	Cake or cupcake, carrot, with icing or filling
Cakes, cookies, pies, pastries, bars	53104400	Cake or cupcake, coconut, with icing or filling
Cakes, cookies, pies, pastries, bars	53104500	Cheesecake
Cakes, cookies, pies, pastries, bars	53104550	Cheesecake with fruit
Cakes, cookies, pies, pastries, bars	53105270	Cake or cupcake, chocolate, devil's food or fudge, with icing or filling
Cakes, cookies, pies, pastries, bars	53105275	Cake or cupcake, chocolate, devil's food or fudge, without icing or filling
Cakes, cookies, pies, pastries, bars	53108200	Snack cake, chocolate, with icing or filling
Cakes, cookies, pies, pastries, bars	53109200	Snack cake, not chocolate, with icing or filling
Cakes, cookies, pies, pastries, bars	53112100	Ice cream cake
Cakes, cookies, pies, pastries, bars	53114000	Cake or cupcake, lemon, without icing or filling
Cakes, cookies, pies, pastries, bars	53114100	Cake or cupcake, lemon, with icing or filling
Cakes, cookies, pies, pastries, bars	53115100	Cake or cupcake, marble, without icing or filling
Cakes, cookies, pies, pastries, bars	53115200	Cake or cupcake, marble, with icing or filling
Cakes, cookies, pies, pastries, bars	53115310	Cake or cupcake, nut, without icing or filling
Cakes, cookies, pies, pastries, bars	53116000	Cake, pound, without icing or filling
Cakes, cookies, pies, pastries, bars	53116020	Cake, pound, with icing or filling
Cakes, cookies, pies, pastries, bars	53118500	Cake, torte
Cakes, cookies, pies, pastries, bars	53118550	Cake, tres leche
Cakes, cookies, pies, pastries, bars	53119000	Cake, pineapple, upside down
Cakes, cookies, pies, pastries, bars	53120270	Cake or cupcake, white, with icing or filling
Cakes, cookies, pies, pastries, bars	53120275	Cake or cupcake, white, without icing or filling
Cakes, cookies, pies, pastries, bars	53121270	Cake or cupcake, yellow, with icing or filling
Cakes, cookies, pies, pastries, bars	53121275	Cake or cupcake, yellow, without icing or filling
Cakes, cookies, pies, pastries, bars	53123070	Cake, shortcake, sponge type, with whipped cream and fruit
Cakes, cookies, pies, pastries, bars	53201000	Cookie, NFS
Cakes, cookies, pies, pastries, bars	53202000	Cookie, almond
Cakes, cookies, pies, pastries, bars	53203500	Cookie, biscotti
Cakes, cookies, pies, pastries, bars	53204000	Cookie, brownie, NS as to icing
Cakes, cookies, pies, pastries, bars	53204010	Cookie, brownie, without icing
Cakes, cookies, pies, pastries, bars	53204100	Cookie, brownie, with icing or filling
Cakes, cookies, pies, pastries, bars	53205260	Cookie, bar, with chocolate
Cakes, cookies, pies, pastries, bars	53206000	Cookie, chocolate chip
Cakes, cookies, pies, pastries, bars	53206020	Cookie, chocolate chip, made from home recipe or purchased at a bakery
Cakes, cookies, pies, pastries, bars	53206030	Cookie, chocolate chip, reduced fat
Cakes, cookies, pies, pastries, bars	53207000	Cookie, chocolate or fudge
Cakes, cookies, pies, pastries, bars	53209005	Cookie, chocolate, with icing or coating
Cakes, cookies, pies, pastries, bars	53209010	Cookie, sugar wafer, chocolate-covered
Cakes, cookies, pies, pastries, bars	53209015	Cookie, chocolate sandwich
Cakes, cookies, pies, pastries, bars	53209020	Cookie, chocolate sandwich, reduced fat
Cakes, cookies, pies, pastries, bars	53209100	Cookie, chocolate, sandwich, with extra filling
Cakes, cookies, pies, pastries, bars	53209500	Cookie, chocolate and vanilla sandwich
Cakes, cookies, pies, pastries, bars	53210000	Cookie, chocolate wafer
Cakes, cookies, pies, pastries, bars	53210900	Cookie, graham cracker with chocolate and marshmallow
Cakes, cookies, pies, pastries, bars	53215500	Cookie, coconut
Cakes, cookies, pies, pastries, bars	53220000	Cookie, fruit-filled bar
Cakes, cookies, pies, pastries, bars	53220030	Cookie, fig bar
Cakes, cookies, pies, pastries, bars	53222010	Cookie, fortune
Cakes, cookies, pies, pastries, bars	53222020	Cookie, cone shell, ice cream type, wafer or cake
Cakes, cookies, pies, pastries, bars	53224250	Cookie, lemon bar
Cakes, cookies, pies, pastries, bars	53225000	Cookie, macaroon
Cakes, cookies, pies, pastries, bars	53226500	Cookie, marshmallow, with rice cereal, no bake
Cakes, cookies, pies, pastries, bars	53233000	Cookie, oatmeal
Cakes, cookies, pies, pastries, bars	53233010	Cookie, oatmeal, with raisins
Cakes, cookies, pies, pastries, bars	53233050	Cookie, oatmeal sandwich, with creme filling
Cakes, cookies, pies, pastries, bars	53234000	Cookie, peanut butter
Cakes, cookies, pies, pastries, bars	53234100	Cookie, peanut butter, with chocolate
Cakes, cookies, pies, pastries, bars	53235000	Cookie, peanut butter sandwich
Cakes, cookies, pies, pastries, bars	53235500	Cookie, with peanut butter filling, chocolate-coated
Cakes, cookies, pies, pastries, bars	53236000	Cookie, Pizzelle
Cakes, cookies, pies, pastries, bars	53236100	Cookie, pumpkin
Cakes, cookies, pies, pastries, bars	53237000	Cookie, raisin
Cakes, cookies, pies, pastries, bars	53237010	Cookie, raisin sandwich, cream-filled
Cakes, cookies, pies, pastries, bars	53238000	Cookie, sandwich-type, not chocolate or vanilla
Cakes, cookies, pies, pastries, bars	53239000	Cookie, shortbread
Cakes, cookies, pies, pastries, bars	53239050	Cookie, shortbread, with icing or filling
Cakes, cookies, pies, pastries, bars	53240000	Cookie, animal
Cakes, cookies, pies, pastries, bars	53241500	Cookie, butter or sugar
Cakes, cookies, pies, pastries, bars	53241510	Marie biscuit
Cakes, cookies, pies, pastries, bars	53241600	Cookie, butter or sugar, with fruit and/or nuts
Cakes, cookies, pies, pastries, bars	53242000	Cookie, sugar wafer
Cakes, cookies, pies, pastries, bars	53243000	Cookie, vanilla sandwich
Cakes, cookies, pies, pastries, bars	53244010	Cookie, butter or sugar, with chocolate icing or filling
Cakes, cookies, pies, pastries, bars	53244020	Cookie, butter or sugar, with icing or filling other than chocolate
Cakes, cookies, pies, pastries, bars	53247000	Cookie, vanilla wafer
Cakes, cookies, pies, pastries, bars	53247500	Cookie, vanilla with caramel, coconut, and chocolate coating
Cakes, cookies, pies, pastries, bars	53260400	Cookie, sugar or plain, sugar free
Cakes, cookies, pies, pastries, bars	53261000	Cookie, gluten free
Cakes, cookies, pies, pastries, bars	53301000	Pie, apple, two crust
Cakes, cookies, pies, pastries, bars	53301070	Pie, apple, individual size or tart
Cakes, cookies, pies, pastries, bars	53301500	Pie, apple, one crust
Cakes, cookies, pies, pastries, bars	53305000	Pie, cherry, two crust
Cakes, cookies, pies, pastries, bars	53307050	Pie, peach, one crust
Cakes, cookies, pies, pastries, bars	53341000	Pie, banana cream
Cakes, cookies, pies, pastries, bars	53342000	Pie, chocolate cream
Cakes, cookies, pies, pastries, bars	53347000	Pie, pumpkin
Cakes, cookies, pies, pastries, bars	53360000	Pie, sweet potato
Cakes, cookies, pies, pastries, bars	53381000	Pie, lemon meringue
Cakes, cookies, pies, pastries, bars	53385000	Pie, pecan
Cakes, cookies, pies, pastries, bars	53391000	Pie shell
Cakes, cookies, pies, pastries, bars	53410100	Cobbler, apple
Cakes, cookies, pies, pastries, bars	53410800	Cobbler, peach
Cakes, cookies, pies, pastries, bars	53450000	Turnover or dumpling, apple
Cakes, cookies, pies, pastries, bars	53452100	Pastry, fruit-filled
Cakes, cookies, pies, pastries, bars	53452200	Pastry, Italian, with cheese
Cakes, cookies, pies, pastries, bars	53452420	Pastry, puff, custard or cream filled, iced or not iced
Cakes, cookies, pies, pastries, bars	53452500	Pastry, mainly flour and water, fried
Cakes, cookies, pies, pastries, bars	53510000	Danish pastry, plain or spice
Cakes, cookies, pies, pastries, bars	53510100	Danish pastry, with fruit
Cakes, cookies, pies, pastries, bars	53511000	Danish pastry, with cheese
Cakes, cookies, pies, pastries, bars	53520100	Doughnut, cake type, plain
Cakes, cookies, pies, pastries, bars	53520120	Doughnut, chocolate
Cakes, cookies, pies, pastries, bars	53520130	Doughnut, cake type, powdered sugar
Cakes, cookies, pies, pastries, bars	53520135	Doughnut, cake type, with icing
Cakes, cookies, pies, pastries, bars	53520140	Doughnut, cake type, chocolate icing
Cakes, cookies, pies, pastries, bars	53520160	Doughnut, chocolate, with chocolate icing
Cakes, cookies, pies, pastries, bars	53520170	Doughnut holes
Cakes, cookies, pies, pastries, bars	53520200	Churros
Cakes, cookies, pies, pastries, bars	53521110	Doughnut, yeast type
Cakes, cookies, pies, pastries, bars	53521130	Doughnut, yeast type, with chocolate icing
Cakes, cookies, pies, pastries, bars	53521140	Doughnut, jelly
Cakes, cookies, pies, pastries, bars	53521210	Doughnut, custard-filled
Cakes, cookies, pies, pastries, bars	53521230	Doughnut, custard-filled, with icing
Cakes, cookies, pies, pastries, bars	53530000	Breakfast tart
Cakes, cookies, pies, pastries, bars	53610100	Coffee cake, crumb or quick-bread type
Cakes, cookies, pies, pastries, bars	53610170	Coffee cake, crumb or quick-bread type, with fruit
Cakes, cookies, pies, pastries, bars	53710400	Cereal or granola bar (General Mills Fiber One Chewy Bar)
Cakes, cookies, pies, pastries, bars	53710500	Cereal or granola bar (Kellogg's Nutri-Grain Cereal Bar)
Cakes, cookies, pies, pastries, bars	53710504	Cereal or granola bar (Kellogg's Nutri-Grain Fruit and Nut Bar)
Cakes, cookies, pies, pastries, bars	53710700	Cereal or granola bar (Kellogg's Special K bar)
Cakes, cookies, pies, pastries, bars	53710800	Cereal or granola bar (Kashi Chewy)
Cakes, cookies, pies, pastries, bars	53710810	Cereal or granola bar (KIND Fruit and Nut Bar)
Cakes, cookies, pies, pastries, bars	53710900	Cereal or granola bar (General Mills Nature Valley Chewy Trail Mix)
Cakes, cookies, pies, pastries, bars	53710902	Cereal or granola bar, with yogurt coating (General Mills Nature Valley Chewy Granola Bar)
Cakes, cookies, pies, pastries, bars	53710904	Cereal or granola bar (General Mills Nature Valley Sweet and Salty Granola Bar)
Cakes, cookies, pies, pastries, bars	53710906	Cereal or granola bar (General Mills Nature Valley Crunchy Granola Bar)
Cakes, cookies, pies, pastries, bars	53711000	Cereal or granola bar (Quaker Chewy Granola Bar)
Cakes, cookies, pies, pastries, bars	53711002	Cereal or granola bar (Quaker Chewy 90 Calorie Granola Bar)
Cakes, cookies, pies, pastries, bars	53712100	Cereal or Granola bar, NFS
Cakes, cookies, pies, pastries, bars	53712200	Cereal or granola bar, lowfat, NFS
Cakes, cookies, pies, pastries, bars	53713010	Cereal or granola bar, fruit and nut
Cakes, cookies, pies, pastries, bars	53714200	Cereal or granola bar, chocolate coated, NFS
Cakes, cookies, pies, pastries, bars	53714220	Cereal or granola bar with nuts, chocolate coated
Cakes, cookies, pies, pastries, bars	53714250	Cereal or granola bar, coated with non-chocolate coating
Cakes, cookies, pies, pastries, bars	53714500	Breakfast bar, NFS
Cakes, cookies, pies, pastries, bars	53714520	Breakfast bar, cereal crust with fruit filling, lowfat
Cakes, cookies, pies, pastries, bars	53720200	Nutrition bar (Clif Bar)
Cakes, cookies, pies, pastries, bars	53720300	Nutrition bar (PowerBar)
Cakes, cookies, pies, pastries, bars	53720500	Nutrition bar (Snickers Marathon Protein Bar)
Cakes, cookies, pies, pastries, bars	53720610	Nutrition bar (South Beach Living High Protein Bar)
Cakes, cookies, pies, pastries, bars	53720800	Nutrition bar (Zone Perfect Classic Crunch)
Cakes, cookies, pies, pastries, bars	53729000	Nutrition bar or meal replacement bar, NFS
Cereals, not cooked	57000100	Cereal, oat, NFS
Cereals, not cooked	57100100	Cereal, ready-to-eat, NFS
Cereals, not cooked	57103100	Cereal (General Mills Cheerios Apple Cinnamon)
Cereals, not cooked	57104000	Cereal (Kellogg's Apple Jacks)
Cereals, not cooked	57106260	Cereal (General Mills Cheerios Berry Burst)
Cereals, not cooked	57117000	Cereal (Quaker Cap'n Crunch)
Cereals, not cooked	57119000	Cereal (Quaker Cap'n Crunch's Crunchberries)
Cereals, not cooked	57120000	Cereal (Quaker Cap'n Crunch's Peanut Butter Crunch)
Cereals, not cooked	57123000	Cereal (General Mills Cheerios)
Cereals, not cooked	57125000	Cereal (General Mills Cinnamon Toast Crunch)
Cereals, not cooked	57126000	Cereal (Kellogg's Cocoa Krispies)
Cereals, not cooked	57127000	Cereal (Post Cocoa Pebbles)
Cereals, not cooked	57128000	Cereal (General Mills Cocoa Puffs)
Cereals, not cooked	57134000	Cereal, corn flakes
Cereals, not cooked	57135000	Cereal (Kellogg's Corn Flakes)
Cereals, not cooked	57207000	Cereal, bran flakes
Cereals, not cooked	57213000	Cereal (Kellogg's Froot Loops)
Cereals, not cooked	57214000	Cereal (Kellogg's Frosted Mini-Wheats)
Cereals, not cooked	57223000	Cereal (Post Fruity Pebbles)
Cereals, not cooked	57227000	Cereal, granola
Cereals, not cooked	57228000	Granola, homemade
Cereals, not cooked	57230000	Cereal (Post Grape-Nuts)
Cereals, not cooked	57237100	Cereal (Post Honey Bunches of Oats Honey Roasted)
Cereals, not cooked	57237300	Cereal (Post Honey Bunches of Oats with Almonds)
Cereals, not cooked	57238000	Cereal (Post Honeycomb)
Cereals, not cooked	57241000	Cereal (General Mills Cheerios Honey Nut)
Cereals, not cooked	57243000	Cereal (Kellogg's Honey Smacks)
Cereals, not cooked	57301505	Cereal (Kashi Autumn Wheat)
Cereals, not cooked	57301510	Cereal (Kashi GOLEAN)
Cereals, not cooked	57301511	Cereal (Kashi GOLEAN Crunch)
Cereals, not cooked	57304100	Cereal (Quaker Life)
Cereals, not cooked	57305100	Cereal (General Mills Lucky Charms)
Cereals, not cooked	57305174	Cereal (Malt-O-Meal Colossal Crunch)
Cereals, not cooked	57308400	Cereal (General Mills Cheerios Multigrain)
Cereals, not cooked	57309100	Cereal (Nature Valley Granola)
Cereals, not cooked	57316450	Cereal (General Mills Oatmeal Crisp with Almonds)
Cereals, not cooked	57320500	Cereal (Quaker Granola with Oats, Honey, and Raisins)
Cereals, not cooked	57327500	Cereal (Quaker Oatmeal Squares)
Cereals, not cooked	57329000	Cereal, raisin bran
Cereals, not cooked	57330000	Cereal (Kellogg's Raisin Bran)
Cereals, not cooked	57330010	Cereal (Kellogg's Raisin Bran Crunch)
Cereals, not cooked	57331000	Cereal (Post Raisin Bran)
Cereals, not cooked	57335550	Cereal (General Mills Reese's Puffs)
Cereals, not cooked	57339000	Cereal (Kellogg's Rice Krispies)
Cereals, not cooked	57340000	Cereal, puffed rice
Cereals, not cooked	57344000	Cereal (Kellogg's Special K)
Cereals, not cooked	57344005	Cereal (Kellogg's Special K Chocolatey Delight)
Cereals, not cooked	57344010	Cereal (Kellogg's Special K Red Berries)
Cereals, not cooked	57344015	Cereal (Kellogg's Special K Fruit & Yogurt)
Cereals, not cooked	57344020	Cereal (Kellogg's Special K Vanilla Almond)
Cereals, not cooked	57347000	Cereal (Kellogg's Corn Pops)
Cereals, not cooked	57348000	Cereal, frosted corn flakes
Cereals, not cooked	57349000	Cereal (Kellogg's Frosted Flakes)
Cereals, not cooked	57407100	Cereal (General Mills Trix)
Cereals, not cooked	57417000	Cereal (Post Shredded Wheat)
Cheeses	14010000	Cheese, NFS
Cheeses	14101010	Cheese, Blue or Roquefort
Cheeses	14102010	Cheese, Brick
Cheeses	14103020	Cheese, Brie
Cheeses	14104100	Cheese, Cheddar
Cheeses	14104110	Cheese, Cheddar, reduced fat
Cheeses	14104200	Cheese, Colby
Cheeses	14104250	Cheese, Colby Jack
Cheeses	14104400	Cheese, Feta
Cheeses	14104700	Cheese, goat
Cheeses	14105010	Cheese, Gouda or Edam
Cheeses	14105200	Cheese, Gruyere
Cheeses	14106200	Cheese, Monterey
Cheeses	14106500	Cheese, Monterey, reduced fat
Cheeses	14107010	Cheese, Mozzarella, NFS
Cheeses	14107030	Cheese, Mozzarella, part skim
Cheeses	14107040	Cheese, Mozzarella, reduced sodium
Cheeses	14107200	Cheese, Muenster
Cheeses	14107250	Cheese, Muenster, reduced fat
Cheeses	14108010	Cheese, Parmesan, dry grated
Cheeses	14108020	Cheese, Parmesan, hard
Cheeses	14108400	Cheese, Provolone
Cheeses	14108420	Cheese, provolone, reduced fat
Cheeses	14109010	Cheese, Swiss
Cheeses	14109020	Cheese, Swiss, reduced sodium
Cheeses	14120010	Cheese, Mexican blend
Cheeses	14131000	Queso Anejo, aged Mexican cheese
Cheeses	14131500	Queso Asadero
Cheeses	14133000	Queso Fresco
Cheeses	14134000	Queso cotija
Cheeses	14200100	Cheese, cottage, NFS
Cheeses	14201010	Cheese, cottage, creamed, large or small curd
Cheeses	14201200	Cottage cheese, farmer's
Cheeses	14201500	Cheese, Ricotta
Cheeses	14203510	Puerto Rican white cheese
Cheeses	14204010	Cheese, cottage, low fat
Cheeses	14301010	Cream cheese, regular, plain
Cheeses	14301100	Cream cheese, regular, flavored
Cheeses	14303010	Cream cheese, light
Cheeses	14410110	Cheese, American
Cheeses	14410120	Cheese, American, reduced fat
Cheeses	14410210	Cheese, American, reduced sodium
Cheeses	14410330	Cheese spread, American or Cheddar cheese base, reduced fat
Cheeses	14420100	Cheese spread, American or Cheddar cheese base
Cheeses	14420200	Cheese spread, cream cheese, regular
Cheeses	14502000	Imitation cheese
Cheeses	14610520	Cheese ball
Cheeses	14620110	Artichoke dip
Cheeses	14620115	Spinach and artichoke dip
Cheeses	14620150	Cheese dip with chili pepper
Cheeses	14620200	Cheese dip
Cheeses	14620320	Topping from meat pizza
Cheeses	14640002	Cheese sandwich, American cheese, on white bread, no spread
Cheeses	14640008	Cheese sandwich, Cheddar cheese, on white bread, no spread
Cheeses	14640050	Cheese sandwich, American cheese, on white bread, with butter
Cheeses	14640105	Grilled cheese sandwich, American cheese, on white bread
Cheeses	14640115	Grilled cheese sandwich, American cheese, on whole wheat bread
Cheeses	14640125	Grilled cheese sandwich, Cheddar cheese, on white bread
Cheeses	14640130	Grilled cheese sandwich, Cheddar cheese, on wheat bread
Cheeses	14640135	Grilled cheese sandwich, Cheddar cheese, on whole wheat bread
Cheeses	14650100	Cheese sauce
Cheeses	14650160	Alfredo sauce
Cheeses	14660200	Mozzarella sticks, breaded, baked, or fried
Citrus fruits, juices	61100600	Clementine, raw
Citrus fruits, juices	61101010	Grapefruit, raw
Citrus fruits, juices	61101200	Grapefruit, canned
Citrus fruits, juices	61113010	Lemon, raw
Citrus fruits, juices	61119010	Orange, raw
Citrus fruits, juices	61122300	Orange, canned, NFS
Citrus fruits, juices	61122320	Orange, canned, juice pack
Citrus fruits, juices	61122330	Orange, canned, in syrup
Citrus fruits, juices	61125010	Tangerine, raw
Citrus fruits, juices	61201010	Grapefruit juice, 100%, freshly squeezed
Citrus fruits, juices	61201220	Grapefruit juice, 100%, canned, bottled or in a carton
Citrus fruits, juices	61204000	Lemon juice, 100%, NS as to form
Citrus fruits, juices	61204010	Lemon juice, 100%, freshly squeezed
Citrus fruits, juices	61204200	Lemon juice, 100%, canned or bottled
Citrus fruits, juices	61207000	Lime juice, 100%, NS as to form
Citrus fruits, juices	61207010	Lime juice, 100%, freshly squeezed
Citrus fruits, juices	61210000	Orange juice, 100%, NFS
Citrus fruits, juices	61210010	Orange juice, 100%, freshly squeezed
Citrus fruits, juices	61210220	Orange juice, 100%, canned, bottled or in a carton
Citrus fruits, juices	61210250	Orange juice, 100%, with calcium added, canned, bottled or in a carton
Citrus fruits, juices	61210620	Orange juice, 100%, frozen, reconstituted
Citrus fruits, juices	61210820	Orange juice, 100%, with calcium added, frozen, reconstituted
Citrus fruits, juices	61213800	Fruit juice blend, citrus, 100% juice
Crackers, snack products	54001000	Crackers, NFS
Crackers, snack products	54102010	Graham crackers
Crackers, snack products	54102015	Graham crackers (Teddy Grahams)
Crackers, snack products	54102020	Graham crackers, chocolate covered
Crackers, snack products	54103000	Crackers, breakfast biscuit
Crackers, snack products	54200100	Crackers, butter, reduced sodium
Crackers, snack products	54202020	Crackers, saltine, reduced sodium
Crackers, snack products	54301010	Crackers, butter, plain
Crackers, snack products	54301020	Crackers, butter, flavored
Crackers, snack products	54301030	Crackers, butter (Ritz)
Crackers, snack products	54301100	Crackers, butter, reduced fat
Crackers, snack products	54304000	Crackers, cheese
Crackers, snack products	54304005	Crackers, cheese (Cheez-It)
Crackers, snack products	54304020	Crackers, cheese (Goldfish)
Crackers, snack products	54304100	Crackers, cheese, reduced fat
Crackers, snack products	54304150	Crackers, cheese, whole grain
Crackers, snack products	54307000	Crackers, matzo
Crackers, snack products	54313000	Crackers, oyster
Crackers, snack products	54318000	Chips, rice
Crackers, snack products	54318500	Rice cake
Crackers, snack products	54319000	Crackers, rice
Crackers, snack products	54319005	Crackers, rice and nuts
Crackers, snack products	54325000	Crackers, saltine
Crackers, snack products	54325010	Crackers, saltine, reduced fat
Crackers, snack products	54326000	Crackers, multigrain
Crackers, snack products	54328100	Crackers, sandwich, peanut butter filled
Crackers, snack products	54328105	Crackers, sandwich, peanut butter filled (Ritz)
Crackers, snack products	54328120	Crackers, whole grain, sandwich, peanut butter filled
Crackers, snack products	54328200	Crackers, sandwich, cheese filled
Crackers, snack products	54336000	Crackers, water
Crackers, snack products	54336100	Crackers, wonton
Crackers, snack products	54337020	Crackers, woven wheat, plain (Triscuit)
Crackers, snack products	54337030	Crackers, woven wheat, flavored (Triscuit)
Crackers, snack products	54337060	Crackers, woven wheat, reduced fat
Crackers, snack products	54338000	Crackers, wheat
Crackers, snack products	54338010	Crackers, wheat, plain (Wheat Thins)
Crackers, snack products	54338020	Crackers, wheat, flavored (Wheat Thins)
Crackers, snack products	54340100	Crackers, gluten free, plain
Crackers, snack products	54340110	Crackers, gluten free, flavored
Crackers, snack products	54401011	Corn nuts
Crackers, snack products	54401021	Corn chips, plain
Crackers, snack products	54401026	Corn chips, flavored
Crackers, snack products	54401031	Corn chips, plain (Fritos)
Crackers, snack products	54401035	Corn chips, flavored (Fritos)
Crackers, snack products	54401055	Cheese flavored corn snacks
Crackers, snack products	54401065	Cheese flavored corn snacks, reduced fat
Crackers, snack products	54401075	Tortilla chips, plain
Crackers, snack products	54401081	Cheese flavored corn snacks (Cheetos)
Crackers, snack products	54401085	Tortilla chips, flavored
Crackers, snack products	54401090	Corn chips, reduced sodium
Crackers, snack products	54401110	Tortilla chips, nacho cheese flavor (Doritos)
Crackers, snack products	54401111	Tortilla chips, cool ranch flavor (Doritos)
Crackers, snack products	54401112	Tortilla chips, other flavors (Doritos)
Crackers, snack products	54401121	Tortilla chips, reduced fat, plain
Crackers, snack products	54401122	Tortilla chips, reduced fat, flavored
Crackers, snack products	54402080	Tortilla chips, reduced sodium
Crackers, snack products	54402200	Snack mix
Crackers, snack products	54402700	Pita chips
Crackers, snack products	54403005	Popcorn, movie theater, with added butter
Crackers, snack products	54403006	Popcorn, movie theater, unbuttered
Crackers, snack products	54403010	Popcorn, air-popped, unbuttered
Crackers, snack products	54403040	Popcorn, air-popped, with added butter or margarine
Crackers, snack products	54403045	Popcorn, popped in oil, unbuttered
Crackers, snack products	54403046	Popcorn, popped in oil, with added butter or margarine
Crackers, snack products	54403052	Popcorn, microwave, plain
Crackers, snack products	54403053	Popcorn, microwave, plain, light
Crackers, snack products	54403054	Popcorn, microwave, low sodium
Crackers, snack products	54403056	Popcorn, microwave, butter flavored
Crackers, snack products	54403057	Popcorn, microwave, butter flavored, light
Crackers, snack products	54403058	Popcorn, microwave, cheese flavored
Crackers, snack products	54403059	Popcorn, microwave, kettle corn
Crackers, snack products	54403081	Popcorn, ready-to-eat packaged, plain
Crackers, snack products	54403082	Popcorn, ready-to-eat packaged, plain, light
Crackers, snack products	54403083	Popcorn, ready-to-eat packaged, low sodium
Crackers, snack products	54403085	Popcorn, ready-to-eat packaged, butter flavored
Crackers, snack products	54403087	Popcorn, ready-to-eat packaged, cheese flavored
Crackers, snack products	54403088	Popcorn, ready-to-eat packaged, cheese flavored, light
Crackers, snack products	54403089	Popcorn, ready-to-eat-packaged, kettle corn
Crackers, snack products	54403092	Popcorn, ready-to-eat packaged, other flavored
Crackers, snack products	54403110	Popcorn, caramel coated
Crackers, snack products	54403160	Popcorn, chocolate coated
Crackers, snack products	54406010	Onion flavored rings
Crackers, snack products	54408015	Pretzels, hard, NFS
Crackers, snack products	54408016	Pretzels, hard, plain, salted
Crackers, snack products	54408070	Pretzels, hard, multigrain
Crackers, snack products	54408081	Pretzels, hard, plain, gluten free
Crackers, snack products	54408105	Pretzel chips, hard, plain
Crackers, snack products	54408200	Pretzels, hard, chocolate coated
Crackers, snack products	54408300	Pretzels, hard, cheese filled
Crackers, snack products	54408310	Pretzels, hard, peanut butter filled
Crackers, snack products	54408415	Pretzels, soft, ready-to-eat, salted, no butter
Crackers, snack products	54408430	Pretzels, soft, ready-to-eat, topped with meat
Crackers, snack products	54420210	Multigrain chips (Sun Chips)
Crackers, snack products	54420220	Snack mix, plain (Chex Mix)
Crackers, snack products	54440010	Bagel chips
Crackers, snack products	54440020	Cracker chips
Creams and cream substitutes	12100100	Cream, NS as to light, heavy, or half and half
Creams and cream substitutes	12110100	Cream, light
Creams and cream substitutes	12120100	Cream, half and half
Creams and cream substitutes	12120106	Cream, half and half, flavored
Creams and cream substitutes	12120110	Cream, half and half, fat free
Creams and cream substitutes	12130100	Cream, heavy
Creams and cream substitutes	12140000	Cream, whipped
Creams and cream substitutes	12200100	Coffee creamer, NFS
Creams and cream substitutes	12210200	Coffee creamer, liquid
Creams and cream substitutes	12210210	Coffee creamer, liquid, flavored
Creams and cream substitutes	12210260	Coffee creamer, liquid, fat free
Creams and cream substitutes	12210270	Coffee creamer, liquid, fat free, flavored
Creams and cream substitutes	12210280	Coffee creamer, liquid, fat free, sugar free, flavored
Creams and cream substitutes	12210310	Coffee creamer, liquid, sugar free, flavored
Creams and cream substitutes	12210400	Coffee creamer, powder
Creams and cream substitutes	12210420	Coffee creamer, powder, flavored
Creams and cream substitutes	12210430	Coffee creamer, powder, fat free
Creams and cream substitutes	12210505	Coffee creamer,powder, sugar free, flavored
Creams and cream substitutes	12210520	Coffee creamer, soy, liquid
Creams and cream substitutes	12220200	Whipped topping
Creams and cream substitutes	12310100	Sour cream, regular
Creams and cream substitutes	12310350	Sour cream, light
Creams and cream substitutes	12350200	Chipotle dip, regular
Creams and cream substitutes	12350220	Onion dip, regular
Creams and cream substitutes	12350230	Ranch dip, regular
Creams and cream substitutes	12350235	Ranch dip, light
Creams and cream substitutes	12350240	Spinach dip, regular
Creams and cream substitutes	12350250	Vegetable dip, regular
Dark-green vegetables	72103030	Broccoli raab, cooked
Dark-green vegetables	72104220	Chard, cooked
Dark-green vegetables	72107211	Collards, fresh, cooked, no added fat
Dark-green vegetables	72107213	Collards, canned, cooked, no added fat
Dark-green vegetables	72107221	Collards, fresh, cooked, fat added, NS as to fat type
Dark-green vegetables	72107227	Collards, fresh, cooked with oil
Dark-green vegetables	72107228	Collards, fresh, cooked with butter or margarine
Dark-green vegetables	72107234	Collards, canned, cooked with butter or margarine
Dark-green vegetables	72116000	Romaine lettuce, raw
Dark-green vegetables	72118221	Greens, fresh, cooked, fat added
Dark-green vegetables	72119190	Kale, raw
Dark-green vegetables	72119221	Kale, fresh, cooked, fat added
Dark-green vegetables	72122211	Mustard greens, fresh, cooked, no added fat
Dark-green vegetables	72122221	Mustard greens, fresh, cooked, fat added
Dark-green vegetables	72124100	Radicchio, raw
Dark-green vegetables	72125100	Spinach, raw
Dark-green vegetables	72125211	Spinach, fresh, cooked, no added fat
Dark-green vegetables	72125213	Spinach, canned, cooked, no added fat
Dark-green vegetables	72125217	Spinach, fresh, cooked with oil
Dark-green vegetables	72125218	Spinach, fresh, cooked with butter or margarine
Dark-green vegetables	72125220	Spinach, NS as to form, cooked
Dark-green vegetables	72125221	Spinach, fresh, cooked, fat added, NS as to fat type
Dark-green vegetables	72125222	Spinach, frozen, cooked, fat added, NS as to fat type
Dark-green vegetables	72125230	Spinach, creamed
Dark-green vegetables	72128221	Turnip greens, fresh, cooked, fat added
Dark-green vegetables	72130100	Watercress, raw
Dark-green vegetables	72201100	Broccoli, raw
Dark-green vegetables	72201190	Broccoli, cooked, from restaurant
Dark-green vegetables	72201211	Broccoli, fresh, cooked, no added fat
Dark-green vegetables	72201212	Broccoli, frozen, cooked, no added fat
Dark-green vegetables	72201220	Broccoli, NS as to form, cooked
Dark-green vegetables	72201221	Broccoli, fresh, cooked, fat added, NS as to fat type
Dark-green vegetables	72201222	Broccoli, frozen, cooked, fat added, NS as to fat type
Dark-green vegetables	72201223	Broccoli, fresh, cooked with oil
Dark-green vegetables	72201224	Broccoli, fresh, cooked with butter or margarine
Dark-green vegetables	72201227	Broccoli, frozen, cooked with butter or margarine
Dark-green vegetables	72302020	Broccoli soup, prepared with water, home recipe, canned, or ready-to-serve
Dark-green vegetables	72302100	Broccoli cheese soup, prepared with milk, home recipe, canned, or ready-to-serve
Dark-green vegetables	72308000	Dark-green leafy vegetable soup with meat, Asian style
Dark-green vegetables	72308500	Dark-green leafy vegetable soup, meatless, Asian style
Dried fruits	62101050	Fruit mixture, dried
Dried fruits	62101100	Apple, dried
Dried fruits	62105000	Blueberries, dried
Dried fruits	62106000	Cherries, dried
Dried fruits	62107200	Banana chips
Dried fruits	62109100	Cranberries, dried
Dried fruits	62110100	Date
Dried fruits	62113100	Fig, dried
Dried fruits	62114050	Mango, dried
Dried fruits	62122100	Prune, dried
Dried fruits	62125100	Raisins
Egg mixtures	32102000	Egg, deviled
Egg mixtures	32103000	Egg salad, made with mayonnaise
Egg mixtures	32103020	Egg salad, made with mayonnaise-type salad dressing
Egg mixtures	32129990	Egg omelet or scrambled egg, NS as to fat
Egg mixtures	32130000	Egg omelet or scrambled egg, made with margarine
Egg mixtures	32130010	Egg omelet or scrambled egg, made with oil
Egg mixtures	32130020	Egg omelet or scrambled egg, made with butter
Egg mixtures	32130060	Egg omelet or scrambled egg, made with cooking spray
Egg mixtures	32130065	Egg omelet or scrambled egg, NS as to fat type
Egg mixtures	32130070	Egg omelet or scrambled egg, no added fat
Egg mixtures	32130080	Egg omelet or scrambled egg, from fast food / restaurant
Egg mixtures	32130100	Egg omelet or scrambled egg, with cheese, made with margarine
Egg mixtures	32130110	Egg omelet or scrambled egg, with cheese, made with oil
Egg mixtures	32130120	Egg omelet or scrambled egg, with cheese, made with butter
Egg mixtures	32130160	Egg omelet or scrambled egg, with cheese, made with cooking spray
Egg mixtures	32130210	Egg omelet or scrambled egg, with meat, made with oil
Egg mixtures	32130220	Egg omelet or scrambled egg, with meat, made with butter
Egg mixtures	32130270	Egg omelet or scrambled egg, with meat, no added fat
Egg mixtures	32130290	Egg omelet or scrambled egg, with cheese and meat, NS as to fat
Egg mixtures	32130320	Egg omelet or scrambled egg, with cheese and meat, made with butter
Egg mixtures	32130370	Egg omelet or scrambled egg, with cheese and meat, no added fat
Egg mixtures	32130400	Egg omelet or scrambled egg, with tomatoes, fat added
Egg mixtures	32130410	Egg omelet or scrambled egg, with tomatoes, no added fat
Egg mixtures	32130420	Egg omelet or scrambled egg, with tomatoes, NS as to fat
Egg mixtures	32130430	Egg omelet or scrambled egg, with dark-green vegetables, fat added
Egg mixtures	32130450	Egg omelet or scrambled egg, with dark-green vegetables, NS as to fat
Egg mixtures	32130460	Egg omelet or scrambled egg, with tomatoes and dark-green vegetables, fat added
Egg mixtures	32130490	Egg omelet or scrambled egg, with vegetables other than dark green and/or tomatoes, fat added
Egg mixtures	32130600	Egg omelet or scrambled egg, with cheese and tomatoes, fat added
Egg mixtures	32130620	Egg omelet or scrambled egg, with cheese and tomatoes, NS as to fat
Egg mixtures	32130630	Egg omelet or scrambled egg, with cheese and dark-green vegetables, fat added
Egg mixtures	32130650	Egg omelet or scrambled egg, with cheese and dark-green vegetables, NS as to fat
Egg mixtures	32130690	Egg omelet or scrambled egg, with cheese and vegetables other than dark green and/or tomatoes, fat added
Egg mixtures	32130700	Egg omelet or scrambled egg, with cheese and vegetables other than dark green and/or tomatoes, no added fat
Egg mixtures	32130800	Egg omelet or scrambled egg, with meat and tomatoes, fat added
Egg mixtures	32130890	Egg omelet or scrambled egg, with meat and vegetables other than dark-green and/or tomatoes, fat added
Egg mixtures	32131000	Egg omelet or scrambled egg, with cheese, meat, and tomatoes, fat added
Egg mixtures	32131090	Egg omelet or scrambled egg, with cheese, meat, and vegetables other than dark-green and/or tomatoes, fat added
Egg mixtures	32131110	Egg omelet or scrambled egg, with cheese, meat, and vegetables other than dark-green and/or tomatoes, NS as to fat
Egg mixtures	32131200	Egg omelet or scrambled egg, with potatoes and/or onions, fat added
Egg mixtures	32202000	Egg, cheese, ham, and bacon on bun
Egg mixtures	32202010	Egg, cheese, and ham on English muffin
Egg mixtures	32202025	Egg, cheese and ham on bagel
Egg mixtures	32202030	Egg, cheese, and sausage on English muffin
Egg mixtures	32202050	Egg, cheese, and sausage on biscuit
Egg mixtures	32202055	Egg, cheese, and sausage griddle cake sandwich
Egg mixtures	32202060	Egg and sausage on biscuit
Egg mixtures	32202070	Egg, cheese, and bacon on biscuit
Egg mixtures	32202075	Egg, cheese, and bacon griddle cake sandwich
Egg mixtures	32300100	Egg drop soup
Egg mixtures	32400055	Egg white omelet, scrambled, or fried, NS as to fat
Egg mixtures	32400060	Egg white omelet, scrambled, or fried, made with margarine
Egg mixtures	32400065	Egg white omelet, scrambled, or fried, made with oil
Egg mixtures	32400070	Egg white omelet, scrambled, or fried, made with butter
Egg mixtures	32400075	Egg white omelet, scrambled, or fried, made with cooking spray
Egg mixtures	32400080	Egg white omelet, scrambled, or fried, no added fat
Egg mixtures	32400100	Egg white, omelet, scrambled, or fried, with cheese
Egg mixtures	32400300	Egg white, omelet, scrambled, or fried, with vegetables
Egg mixtures	32400500	Egg white, omelet, scrambled, or fried, with cheese and vegetables
Egg mixtures	32400600	Egg white, omelet, scrambled, or fried, with meat and vegetables
Egg substitutes	33001010	Egg substitute, omelet, scrambled, or fried, fat added
Egg substitutes	33401000	Egg substitute, omelet, scrambled, or fried, with cheese
Eggs	31101010	Egg, whole, raw
Eggs	31102000	Egg, whole, cooked, NS as to cooking method
Eggs	31103010	Egg, whole, boiled or poached
Eggs	31105005	Egg, whole, fried, NS as to fat
Eggs	31105010	Egg, whole, fried no added fat
Eggs	31105020	Egg, whole, fried with margarine
Eggs	31105030	Egg, whole, fried with oil
Eggs	31105040	Egg, whole, fried with butter
Eggs	31105060	Egg, whole, fried with animal fat or meat drippings
Eggs	31105080	Egg, whole, fried with cooking spray
Eggs	31105090	Egg, whole, fried, from fast food / restaurant
Eggs	31106000	Egg, whole, baked, NS as to fat
Eggs	31106010	Egg, whole, baked, no added fat
Eggs	31107000	Egg, whole, pickled
Eggs	31108100	Egg, white, cooked, NS as to fat
Eggs	31108110	Egg, white, cooked, no added fat
Eggs	31111000	Egg, yolk only, cooked, NS as to fat
Eggs	31111020	Egg, yolk only, cooked, fat added
Fats	81100500	Butter, NFS
Fats	81101000	Butter, stick
Fats	81101010	Butter, tub
Fats	81101520	Butter, light
Fats	81102000	Margarine, NFS
Fats	81102010	Margarine, stick
Fats	81102020	Margarine, tub
Fats	81103080	Margarine-oil blend, tub
Fats	81103090	Butter replacement, liquid
Fats	81104010	Margarine-oil blend, tub, light
Fats	81104490	Butter-oil blend, NFS
Fats	81104510	Butter-oil blend, tub
Fats	81204000	Ghee, clarified butter
Fats	81301000	Garlic sauce
Fats	81301020	Lemon-butter sauce
Fats	81302040	Sandwich spread
Fats	81302050	Tartar sauce
Fats	81302060	Horseradish sauce
Fats	81302070	Pesto sauce
Fats	81308100	Fry sauce
Fats	81312100	Curry sauce
Fats	81322000	Honey butter
Fish, shellfish	26100110	Fish, NS as to type, cooked, NS as to cooking method
Fish, shellfish	26100120	Fish, NS as to type, baked or broiled, made with oil
Fish, shellfish	26100140	Fish, NS as to type, coated, fried, made with oil
Fish, shellfish	26100160	Fish, NS as to type, steamed
Fish, shellfish	26100170	Fish, NS as to type, dried
Fish, shellfish	26100200	Fish, NS as to type, from fast food
Fish, shellfish	26100270	Fish stick, patty or nugget from restaurant, home, or other place
Fish, shellfish	26107110	Catfish, cooked, NS as to cooking method
Fish, shellfish	26107120	Catfish, baked or broiled, made with oil
Fish, shellfish	26107123	Catfish, baked or broiled, no added fat
Fish, shellfish	26107140	Catfish, coated, fried, made with oil
Fish, shellfish	26109120	Cod, baked or broiled, made with oil
Fish, shellfish	26109140	Cod, coated, fried, made with oil
Fish, shellfish	26109180	Cod, dried, salted, salt removed in water
Fish, shellfish	26111140	Croaker, coated, fried
Fish, shellfish	26115140	Flounder, coated, fried, made with oil
Fish, shellfish	26117140	Haddock, coated, fried
Fish, shellfish	26121110	Mackerel, cooked, NS as to cooking method
Fish, shellfish	26121120	Mackerel, baked or broiled, fat added
Fish, shellfish	26127140	Perch, coated, fried, made with oil
Fish, shellfish	26131120	Pompano, baked or broiled, fat added
Fish, shellfish	26131121	Pompano, baked or broiled, no added fat
Fish, shellfish	26133120	Porgy, baked or broiled, fat added
Fish, shellfish	26133121	Porgy, baked or broiled, no added fat
Fish, shellfish	26137100	Salmon, raw
Fish, shellfish	26137110	Salmon, cooked, NS as to cooking method
Fish, shellfish	26137120	Salmon, baked or broiled, made with oil
Fish, shellfish	26137121	Salmon, baked or broiled, made with butter
Fish, shellfish	26137123	Salmon, baked or broiled, no added fat
Fish, shellfish	26137124	Salmon, baked or broiled, made with cooking spray
Fish, shellfish	26137130	Salmon, coated, baked or broiled, made with oil
Fish, shellfish	26137133	Salmon, coated, baked or broiled, no added fat
Fish, shellfish	26137140	Salmon, coated, fried, made with oil
Fish, shellfish	26137160	Salmon, steamed or poached
Fish, shellfish	26137190	Salmon, smoked
Fish, shellfish	26139180	Sardines, canned in oil
Fish, shellfish	26139190	Sardines, skinless, boneless, packed in water
Fish, shellfish	26141160	Sea bass, steamed or poached
Fish, shellfish	26151140	Trout, coated, fried, made with oil
Fish, shellfish	26153100	Tuna, fresh, raw
Fish, shellfish	26155110	Tuna, canned, NS as to oil or water pack
Fish, shellfish	26157140	Whiting, coated, fried, made with oil
Fish, shellfish	26157160	Whiting, steamed or poached
Fish, shellfish	26158000	Tilapia, cooked, NS as to cooking method
Fish, shellfish	26158010	Tilapia, baked or broiled, made with oil
Fish, shellfish	26158011	Tilapia, baked or broiled, made with butter
Fish, shellfish	26158012	Tilapia, baked or broiled, made with margarine
Fish, shellfish	26158013	Tilapia, baked or broiled, no added fat
Fish, shellfish	26158030	Tilapia, coated, fried, made with oil
Fish, shellfish	26158050	Tilapia, steamed or poached
Fish, shellfish	26213120	Squid, baked or broiled, fat added
Fish, shellfish	26213140	Squid, coated, fried
Fish, shellfish	26213160	Squid, steamed or boiled
Fish, shellfish	26303110	Clams, cooked, NS as to cooking method
Fish, shellfish	26305110	Crab, cooked, NS as to cooking method
Fish, shellfish	26305160	Crab, hard shell, steamed
Fish, shellfish	26311120	Lobster, baked or broiled, fat added
Fish, shellfish	26311160	Lobster, steamed or boiled
Fish, shellfish	26313160	Mussels, steamed or poached
Fish, shellfish	26317120	Scallops, baked or broiled, fat added
Fish, shellfish	26319110	Shrimp, cooked, NS as to cooking method
Fish, shellfish	26319120	Shrimp, baked or broiled, made with oil
Fish, shellfish	26319121	Shrimp, baked or broiled, made with butter
Fish, shellfish	26319123	Shrimp, baked or broiled, no added fat
Fish, shellfish	26319130	Shrimp, steamed or boiled
Fish, shellfish	26319140	Shrimp, coated, fried, made with oil
Fish, shellfish	26319145	Shrimp, coated, fried, from fast food / restaurant
Fish, shellfish	26319160	Shrimp, coated, baked or broiled, made with oil
Fish, shellfish	26319163	Shrimp, coated, baked or broiled, no added fat
Fish, shellfish	26319170	Shrimp, dried
Formulated nutrition beverages, energy drinks, sports drink	95101000	Nutritional drink or shake, ready-to-drink (Boost)
Formulated nutrition beverages, energy drinks, sports drink	95103000	Nutritional drink or shake, ready-to-drink (Ensure)
Formulated nutrition beverages, energy drinks, sports drink	95104000	Nutritional drink or shake, ready-to-drink, sugar free (Glucerna)
Formulated nutrition beverages, energy drinks, sports drink	95105000	Nutritional drink or shake, ready-to-drink (Kellogg's Special K Protein)
Formulated nutrition beverages, energy drinks, sports drink	95120000	Nutritional drink or shake, ready-to-drink, NFS
Formulated nutrition beverages, energy drinks, sports drink	95120010	Nutritional drink or shake, high protein, ready-to-drink, NFS
Formulated nutrition beverages, energy drinks, sports drink	95120020	Nutritional drink or shake, high protein, light, ready-to-drink, NFS
Formulated nutrition beverages, energy drinks, sports drink	95310400	Energy drink (Monster)
Formulated nutrition beverages, energy drinks, sports drink	95310560	Energy drink (NOS)
Formulated nutrition beverages, energy drinks, sports drink	95310600	Energy drink (Red Bull)
Formulated nutrition beverages, energy drinks, sports drink	95310700	Energy drink (Rockstar)
Formulated nutrition beverages, energy drinks, sports drink	95311000	Energy Drink
Formulated nutrition beverages, energy drinks, sports drink	95312400	Energy drink, low calorie (Monster)
Formulated nutrition beverages, energy drinks, sports drink	95312410	Energy drink, sugar free (Monster)
Formulated nutrition beverages, energy drinks, sports drink	95312560	Energy drink (Ocean Spray Cran-Energy Juice Drink)
Formulated nutrition beverages, energy drinks, sports drink	95312600	Energy drink, sugar-free (Red Bull)
Formulated nutrition beverages, energy drinks, sports drink	95312700	Energy drink, sugar free (Rockstar)
Formulated nutrition beverages, energy drinks, sports drink	95313200	Energy drink, sugar free
Formulated nutrition beverages, energy drinks, sports drink	95320200	Sports drink (Gatorade G)
Formulated nutrition beverages, energy drinks, sports drink	95320500	Sports drink (Powerade)
Formulated nutrition beverages, energy drinks, sports drink	95322200	Sports drink, low calorie (Gatorade G2)
Formulated nutrition beverages, energy drinks, sports drink	95322500	Sports drink, low calorie (Powerade Zero)
Formulated nutrition beverages, energy drinks, sports drink	95323000	Sports drink, low calorie
Frozen meals, soups, gravies	28310110	Beef, broth, bouillon, or consomme
Frozen meals, soups, gravies	28310230	Meatball soup, home recipe, Mexican style
Frozen meals, soups, gravies	28310330	Pho
Frozen meals, soups, gravies	28311010	Pepperpot soup
Frozen meals, soups, gravies	28311020	Menudo soup, home recipe
Frozen meals, soups, gravies	28311030	Menudo soup, canned, prepared with water or ready-to-serve
Frozen meals, soups, gravies	28315140	Beef vegetable soup, home recipe, Mexican style
Frozen meals, soups, gravies	28315150	Meat and corn hominy soup, home recipe, Mexican style
Frozen meals, soups, gravies	28315160	Italian Wedding Soup
Frozen meals, soups, gravies	28320160	Pork vegetable soup with potato, pasta, or rice, stew type, chunky style
Frozen meals, soups, gravies	28320300	Pork with vegetable excluding carrots, broccoli and/or dark-green leafy; soup, Asian Style
Frozen meals, soups, gravies	28340110	Chicken or turkey broth, bouillon, or consomme
Frozen meals, soups, gravies	28340120	Chicken or turkey broth, without tomato, home recipe
Frozen meals, soups, gravies	28340510	Chicken or turkey noodle soup, chunky style, canned or ready-to-serve
Frozen meals, soups, gravies	28340600	Chicken or turkey vegetable soup, canned, prepared with water or ready-to-serve
Frozen meals, soups, gravies	28340630	Chicken or turkey vegetable soup with rice, stew type, chunky style
Frozen meals, soups, gravies	28340660	Chicken or turkey vegetable soup, home recipe
Frozen meals, soups, gravies	28340670	Chicken or turkey vegetable soup with rice, home recipe, Mexican style
Frozen meals, soups, gravies	28340680	Chicken or turkey and corn hominy soup, home recipe, Mexican style
Frozen meals, soups, gravies	28340750	Hot and sour soup
Frozen meals, soups, gravies	28350050	Fish chowder
Frozen meals, soups, gravies	28351110	Fish and vegetable soup, no potatoes, Mexican style
Frozen meals, soups, gravies	28355110	Clam chowder, New England, NS as to prepared with water or milk
Frozen meals, soups, gravies	28355250	Lobster bisque
Frozen meals, soups, gravies	28355450	Seafood soup with potatoes and vegetables including carrots, broccoli, and/or dark-green leafy
Frozen meals, soups, gravies	28355460	Seafood soup with potatoes, and vegetables excluding carrots, broccoli, and dark-green leafy
Frozen meals, soups, gravies	28355470	Seafood soup with vegetables including carrots, broccoli, and/or dark-green leafy; no potatoes
Frozen meals, soups, gravies	28355480	Seafood soup with vegetables excluding carrots, broccoli, and dark-green leafy; no potatoes
Frozen meals, soups, gravies	28500000	Gravy, poultry
Frozen meals, soups, gravies	28500040	Gravy, beef
Frozen meals, soups, gravies	28501010	Gravy, beef, fat free
Frozen meals, soups, gravies	28520000	Gravy, made with soy sauce
Frozen meals, soups, gravies	28520010	Gravy, NFS
Frozen meals, soups, gravies	28520100	Oyster sauce
Frozen meals, soups, gravies	28522000	Mole sauce
Fruit juices and nectars excluding citrus	64100100	Fruit juice, NFS
Fruit juices and nectars excluding citrus	64100110	Fruit juice blend, 100% juice
Fruit juices and nectars excluding citrus	64100200	Cranberry juice blend, 100% juice
Fruit juices and nectars excluding citrus	64100220	Cranberry juice blend, 100% juice, with calcium added
Fruit juices and nectars excluding citrus	64101010	Apple cider
Fruit juices and nectars excluding citrus	64104010	Apple juice, 100%
Fruit juices and nectars excluding citrus	64104030	Apple juice, 100%, with calcium added
Fruit juices and nectars excluding citrus	64104610	Blueberry juice
Fruit juices and nectars excluding citrus	64105400	Cranberry juice, 100%, not a blend
Fruit juices and nectars excluding citrus	64116020	Grape juice, 100%
Fruit juices and nectars excluding citrus	64116060	Grape juice, 100%, with calcium added
Fruit juices and nectars excluding citrus	64121000	Passion fruit juice, 100%
Fruit juices and nectars excluding citrus	64124020	Pineapple juice, 100%
Fruit juices and nectars excluding citrus	64126000	Pomegranate juice, 100%
Fruit juices and nectars excluding citrus	64132010	Prune juice, 100%
Fruit juices and nectars excluding citrus	64132500	Strawberry juice, 100%
Fruit juices and nectars excluding citrus	64134015	Fruit smoothie, with whole fruit, no dairy
Fruit juices and nectars excluding citrus	64134020	Fruit smoothie, with whole fruit, no dairy, added protein
Fruit juices and nectars excluding citrus	64134025	Fruit smoothie, with whole fruit, non-dairy
Fruit juices and nectars excluding citrus	64134100	Fruit smoothie, light
Fruit juices and nectars excluding citrus	64134200	Fruit smoothie, bottled
Fruit juices and nectars excluding citrus	64203020	Guava nectar
Fruit juices and nectars excluding citrus	64204010	Mango nectar
Fruit juices and nectars excluding citrus	64401000	Vinegar
Grain mixtures, frozen meals, soups	58100000	Burrito, taco, or quesadilla with egg
Grain mixtures, frozen meals, soups	58100005	Burrito, taco, or quesadilla with egg and potato
Grain mixtures, frozen meals, soups	58100010	Burrito, taco, or quesadilla with egg and breakfast meat
Grain mixtures, frozen meals, soups	58100013	Burrito, taco, or quesadilla with egg and breakfast meat, from fast food
Grain mixtures, frozen meals, soups	58100020	Burrito, taco, or quesadilla with egg, beans, and breakfast meat
Grain mixtures, frozen meals, soups	58100100	Burrito with meat
Grain mixtures, frozen meals, soups	58100120	Burrito with meat and beans
Grain mixtures, frozen meals, soups	58100125	Burrito with meat and beans, from fast food
Grain mixtures, frozen meals, soups	58100135	Burrito with meat and sour cream
Grain mixtures, frozen meals, soups	58100145	Burrito with meat, beans, and sour cream, from fast food
Grain mixtures, frozen meals, soups	58100160	Burrito with meat, beans, and rice
Grain mixtures, frozen meals, soups	58100165	Burrito with meat, beans, rice, and sour cream
Grain mixtures, frozen meals, soups	58100200	Burrito with chicken
Grain mixtures, frozen meals, soups	58100235	Burrito with chicken and sour cream
Grain mixtures, frozen meals, soups	58100255	Burrito with chicken, beans, and rice
Grain mixtures, frozen meals, soups	58100260	Burrito with chicken, beans, rice, and sour cream
Grain mixtures, frozen meals, soups	58100300	Burrito with beans and rice, meatless
Grain mixtures, frozen meals, soups	58100320	Burrito with beans, meatless
Grain mixtures, frozen meals, soups	58100325	Burrito with beans, meatless, from fast food
Grain mixtures, frozen meals, soups	58100360	Chilaquiles, tortilla casserole with salsa, cheese, and egg
Grain mixtures, frozen meals, soups	58100370	Chilaquiles, tortilla casserole with salsa and cheese, no egg
Grain mixtures, frozen meals, soups	58100500	Enchilada, no sauce
Grain mixtures, frozen meals, soups	58100530	Enchilada with meat, red-chile or enchilada sauce
Grain mixtures, frozen meals, soups	58100535	Enchilada with meat, green-chile or enchilada sauce
Grain mixtures, frozen meals, soups	58100630	Enchilada with chicken, red-chile or enchilada sauce
Grain mixtures, frozen meals, soups	58100635	Enchilada with chicken, green-chile or enchilada sauce
Grain mixtures, frozen meals, soups	58100800	Enchilada, just cheese, meatless, no beans, red-chile or enchilada sauce
Grain mixtures, frozen meals, soups	58100805	Enchilada, just cheese, meatless, no beans, green-chile or enchilada sauce
Grain mixtures, frozen meals, soups	58101320	Taco or tostada with meat
Grain mixtures, frozen meals, soups	58101323	Taco or tostada with meat, from fast food
Grain mixtures, frozen meals, soups	58101325	Taco or tostada with meat and sour cream
Grain mixtures, frozen meals, soups	58101345	Soft taco with meat
Grain mixtures, frozen meals, soups	58101347	Soft taco with meat, from fast food
Grain mixtures, frozen meals, soups	58101350	Soft taco with meat and sour cream
Grain mixtures, frozen meals, soups	58101357	Soft taco with meat and sour cream, from fast food
Grain mixtures, frozen meals, soups	58101450	Soft taco with chicken
Grain mixtures, frozen meals, soups	58101457	Soft taco with chicken, from fast food
Grain mixtures, frozen meals, soups	58101460	Soft taco with chicken and sour cream
Grain mixtures, frozen meals, soups	58101520	Taco or tostada with chicken
Grain mixtures, frozen meals, soups	58101525	Taco or tostada with chicken and sour cream
Grain mixtures, frozen meals, soups	58101540	Taco or tostada with fish
Grain mixtures, frozen meals, soups	58101555	Soft taco with fish
Grain mixtures, frozen meals, soups	58101610	Soft taco with beans
Grain mixtures, frozen meals, soups	58101620	Soft taco with meat and beans
Grain mixtures, frozen meals, soups	58101625	Soft taco with chicken and beans
Grain mixtures, frozen meals, soups	58101630	Soft taco with meat, beans, and sour cream
Grain mixtures, frozen meals, soups	58101635	Soft taco with chicken, beans, and sour cream
Grain mixtures, frozen meals, soups	58101730	Taco or tostada with meat and beans
Grain mixtures, frozen meals, soups	58101930	Taco or tostada salad with meat
Grain mixtures, frozen meals, soups	58101935	Taco or tostada salad with chicken
Grain mixtures, frozen meals, soups	58101945	Taco or tostada salad with meat and sour cream
Grain mixtures, frozen meals, soups	58103120	Tamale with meat
Grain mixtures, frozen meals, soups	58103130	Tamale with chicken
Grain mixtures, frozen meals, soups	58103250	Tamale, plain, meatless, no sauce, Mexican style
Grain mixtures, frozen meals, soups	58104120	Nachos with cheese
Grain mixtures, frozen meals, soups	58104130	Nachos with meat and cheese
Grain mixtures, frozen meals, soups	58104150	Nachos with chicken and cheese
Grain mixtures, frozen meals, soups	58104180	Nachos with meat, cheese, and sour cream
Grain mixtures, frozen meals, soups	58104280	Gordita, sope, or chalupa with meat and sour cream
Grain mixtures, frozen meals, soups	58104290	Gordita, sope, or chalupa with meat
Grain mixtures, frozen meals, soups	58104500	Chimichanga with meat
Grain mixtures, frozen meals, soups	58104710	Quesadilla, just cheese, meatless
Grain mixtures, frozen meals, soups	58104720	Quesadilla, just cheese, from fast food
Grain mixtures, frozen meals, soups	58104730	Quesadilla with meat
Grain mixtures, frozen meals, soups	58104740	Quesadilla with chicken
Grain mixtures, frozen meals, soups	58104745	Quesadilla with chicken, from fast food
Grain mixtures, frozen meals, soups	58104750	Quesadilla with vegetables
Grain mixtures, frozen meals, soups	58104760	Quesadilla with vegetables and meat
Grain mixtures, frozen meals, soups	58104770	Quesadilla with vegetables and chicken
Grain mixtures, frozen meals, soups	58104820	Taquito or flauta with meat
Grain mixtures, frozen meals, soups	58104825	Taquito or flauta with meat and cheese
Grain mixtures, frozen meals, soups	58104830	Taquito or flauta with chicken
Grain mixtures, frozen meals, soups	58104835	Taquito or flauta with chicken and cheese
Grain mixtures, frozen meals, soups	58105000	Fajita with chicken and vegetables
Grain mixtures, frozen meals, soups	58105050	Fajita with meat and vegetables
Grain mixtures, frozen meals, soups	58105110	Pupusa, meat-filled
Grain mixtures, frozen meals, soups	58106200	Pizza, cheese, from frozen, thin crust
Grain mixtures, frozen meals, soups	58106220	Pizza, cheese, from restaurant or fast food, thin crust
Grain mixtures, frozen meals, soups	58106225	Pizza, cheese, from restaurant or fast food, medium crust
Grain mixtures, frozen meals, soups	58106230	Pizza, cheese, from restaurant or fast food, thick crust
Grain mixtures, frozen meals, soups	58106300	Pizza, cheese, with vegetables, from frozen, thin crust
Grain mixtures, frozen meals, soups	58106305	Pizza, cheese with vegetables, from frozen, thick crust
Grain mixtures, frozen meals, soups	58106320	Pizza, cheese, with vegetables, from restaurant or fast food, thin crust
Grain mixtures, frozen meals, soups	58106325	Pizza, cheese, with vegetables, from restaurant or fast food, medium crust
Grain mixtures, frozen meals, soups	58106330	Pizza, cheese, with vegetables, from restaurant or fast food, thick crust
Grain mixtures, frozen meals, soups	58106345	Pizza with cheese and extra vegetables, thin crust
Grain mixtures, frozen meals, soups	58106347	Pizza with cheese and extra vegetables, medium crust
Grain mixtures, frozen meals, soups	58106358	Pizza, cheese, with fruit, thin crust
Grain mixtures, frozen meals, soups	58106359	Pizza, cheese, with fruit, medium crust
Grain mixtures, frozen meals, soups	58106512	Pizza with pepperoni, from frozen, thin crust
Grain mixtures, frozen meals, soups	58106514	Pizza with pepperoni, from frozen, medium crust
Grain mixtures, frozen meals, soups	58106516	Pizza with pepperoni, from frozen, thick crust
Grain mixtures, frozen meals, soups	58106550	Pizza with pepperoni, from restaurant or fast food, thin crust
Grain mixtures, frozen meals, soups	58106555	Pizza with pepperoni, from restaurant or fast food, medium crust
Grain mixtures, frozen meals, soups	58106560	Pizza with pepperoni, from restaurant or fast food, thick crust
Grain mixtures, frozen meals, soups	58106565	Pizza with pepperoni, stuffed crust
Grain mixtures, frozen meals, soups	58106602	Pizza with meat other than pepperoni, from frozen, thin crust
Grain mixtures, frozen meals, soups	58106604	Pizza with meat other than pepperoni, from frozen, medium crust
Grain mixtures, frozen meals, soups	58106620	Pizza with meat other than pepperoni, from restaurant or fast food, thin crust
Grain mixtures, frozen meals, soups	58106625	Pizza with meat other than pepperoni, from restaurant or fast food, medium crust
Grain mixtures, frozen meals, soups	58106630	Pizza with meat other than pepperoni, from restaurant or fast food, thick crust
Grain mixtures, frozen meals, soups	58106633	Pizza, with meat other than pepperoni, stuffed crust
Grain mixtures, frozen meals, soups	58106650	Pizza with extra meat, thin crust
Grain mixtures, frozen meals, soups	58106655	Pizza with extra meat, medium crust
Grain mixtures, frozen meals, soups	58106660	Pizza with extra meat, thick crust
Grain mixtures, frozen meals, soups	58106700	Pizza with meat and vegetables, from frozen, thin crust
Grain mixtures, frozen meals, soups	58106702	Pizza with meat and vegetables, from frozen, medium crust
Grain mixtures, frozen meals, soups	58106720	Pizza with meat and vegetables, from restaurant or fast food, thin crust
Grain mixtures, frozen meals, soups	58106725	Pizza with meat and vegetables, from restaurant or fast food, medium crust
Grain mixtures, frozen meals, soups	58106730	Pizza with meat and vegetables, from restaurant or fast food, thick crust
Grain mixtures, frozen meals, soups	58106736	Pizza with extra meat and extra vegetables, thin crust
Grain mixtures, frozen meals, soups	58106737	Pizza with extra meat and extra vegetables, thick crust
Grain mixtures, frozen meals, soups	58106738	Pizza with extra meat and extra vegetables, medium crust
Grain mixtures, frozen meals, soups	58106750	Pizza with meat and fruit, thin crust
Grain mixtures, frozen meals, soups	58106755	Pizza with meat and fruit, medium crust
Grain mixtures, frozen meals, soups	58107205	White pizza, cheese, thin crust
Grain mixtures, frozen meals, soups	58107212	White pizza, cheese, with vegetables, thin crust
Grain mixtures, frozen meals, soups	58107222	White pizza, cheese, with meat, thin crust
Grain mixtures, frozen meals, soups	58107232	White pizza, cheese, with meat and vegetables, thin crust
Grain mixtures, frozen meals, soups	58108010	Calzone, with meat and cheese
Grain mixtures, frozen meals, soups	58108050	Pizza rolls
Grain mixtures, frozen meals, soups	58109210	Breakfast pizza with egg
Grain mixtures, frozen meals, soups	58110110	Egg roll, meatless
Grain mixtures, frozen meals, soups	58110120	Egg roll, with shrimp
Grain mixtures, frozen meals, soups	58110130	Egg roll, with beef and/or pork
Grain mixtures, frozen meals, soups	58110170	Egg roll, with chicken or turkey
Grain mixtures, frozen meals, soups	58111110	Wonton, fried, filled with meat, poultry, or seafood,
Grain mixtures, frozen meals, soups	58111130	Wonton, fried, filled with meat, poultry, or seafood, and vegetable
Grain mixtures, frozen meals, soups	58111200	Puffs, fried, crab meat and cream cheese filled
Grain mixtures, frozen meals, soups	58112510	Dumpling, steamed, filled with meat, poultry, or seafood
Grain mixtures, frozen meals, soups	58116120	Empanada, Mexican turnover, filled with meat and vegetables
Grain mixtures, frozen meals, soups	58116130	Empanada, Mexican turnover, filled with chicken and vegetables
Grain mixtures, frozen meals, soups	58117110	Cornmeal fritter, Puerto Rican style
Grain mixtures, frozen meals, soups	58121610	Dumpling, potato- or cheese-filled
Grain mixtures, frozen meals, soups	58121620	Dumpling, vegetable
Grain mixtures, frozen meals, soups	58123120	Sweet bread dough, filled with bean paste, meatless, steamed
Grain mixtures, frozen meals, soups	58124210	Pastry, cheese-filled
Grain mixtures, frozen meals, soups	58124220	Pastry, egg and cheese filled
Grain mixtures, frozen meals, soups	58124230	Pastry, meat / poultry-filled
Grain mixtures, frozen meals, soups	58124500	Pastry, filled with potatoes and peas, fried
Grain mixtures, frozen meals, soups	58125110	Quiche with meat, poultry or fish
Grain mixtures, frozen meals, soups	58125120	Spinach quiche, meatless
Grain mixtures, frozen meals, soups	58126110	Turnover, meat-filled, no gravy
Grain mixtures, frozen meals, soups	58126130	Turnover, meat- and cheese-filled, no gravy
Grain mixtures, frozen meals, soups	58126150	Turnover, meat- and cheese-filled, tomato-based sauce
Grain mixtures, frozen meals, soups	58127310	Croissant sandwich with ham, egg, and cheese
Grain mixtures, frozen meals, soups	58127330	Croissant sandwich with sausage, egg, and cheese
Grain mixtures, frozen meals, soups	58127350	Croissant sandwich with bacon, egg, and cheese
Grain mixtures, frozen meals, soups	58127500	Vegetable submarine sandwich, with fat free spread
Grain mixtures, frozen meals, soups	58128000	Biscuit with gravy
Grain mixtures, frozen meals, soups	58128120	Cornmeal dressing with chicken or turkey and vegetables
Grain mixtures, frozen meals, soups	58128220	Dressing with chicken or turkey and vegetables
Grain mixtures, frozen meals, soups	58128250	Dressing with meat and vegetables
Grain mixtures, frozen meals, soups	58130011	Lasagna with meat
Grain mixtures, frozen meals, soups	58130014	Lasagna with meat, from restaurant
Grain mixtures, frozen meals, soups	58130015	Lasagna with meat, home recipe
Grain mixtures, frozen meals, soups	58130016	Lasagna with meat, frozen
Grain mixtures, frozen meals, soups	58130140	Lasagna with chicken or turkey
Grain mixtures, frozen meals, soups	58130310	Lasagna, meatless
Grain mixtures, frozen meals, soups	58130320	Lasagna, meatless, with vegetables
Grain mixtures, frozen meals, soups	58131323	Ravioli, meat-filled, with tomato sauce or meat sauce, canned
Grain mixtures, frozen meals, soups	58131510	Ravioli, cheese-filled, no sauce
Grain mixtures, frozen meals, soups	58131520	Ravioli, cheese-filled, with tomato sauce
Grain mixtures, frozen meals, soups	58131590	Ravioli, cheese and spinach-filled, no sauce
Grain mixtures, frozen meals, soups	58131610	Ravioli, cheese and spinach filled, with tomato sauce
Grain mixtures, frozen meals, soups	58134660	Tortellini, cheese-filled, with cream sauce
Grain mixtures, frozen meals, soups	58135110	Chow fun noodles with meat and vegetables
Grain mixtures, frozen meals, soups	58135120	Chow fun noodles with vegetables, meatless
Grain mixtures, frozen meals, soups	58136120	Lo mein, meatless
Grain mixtures, frozen meals, soups	58136130	Lo mein, with shrimp
Grain mixtures, frozen meals, soups	58136160	Lo mein, with chicken
Grain mixtures, frozen meals, soups	58137220	Pad Thai, meatless
Grain mixtures, frozen meals, soups	58137230	Pad Thai with chicken
Grain mixtures, frozen meals, soups	58145110	Macaroni or noodles with cheese
Grain mixtures, frozen meals, soups	58145111	Macaroni or noodles with cheese, from restaurant
Grain mixtures, frozen meals, soups	58145112	Macaroni or noodles with cheese, made from packaged mix
Grain mixtures, frozen meals, soups	58145117	Macaroni or noodles with cheese, Easy Mac type
Grain mixtures, frozen meals, soups	58145135	Macaroni or noodles with cheese and meat
Grain mixtures, frozen meals, soups	58145136	Macaroni or noodles with cheese and meat, prepared from Hamburger Helper mix
Grain mixtures, frozen meals, soups	58145170	Macaroni or noodles with cheese and egg
Grain mixtures, frozen meals, soups	58146120	Pasta with tomato-based sauce, cheese and meat
Grain mixtures, frozen meals, soups	58146150	Pasta with tomato-based sauce and cheese
Grain mixtures, frozen meals, soups	58146160	Pasta with vegetables, no sauce or dressing
Grain mixtures, frozen meals, soups	58146221	Pasta with tomato-based sauce, restaurant
Grain mixtures, frozen meals, soups	58146222	Pasta with tomato-based sauce, home recipe
Grain mixtures, frozen meals, soups	58146223	Pasta with tomato-based sauce, ready-to-heat
Grain mixtures, frozen meals, soups	58146301	Pasta with tomato-based sauce, and added vegetables, restaurant
Grain mixtures, frozen meals, soups	58146302	Pasta with tomato-based sauce, and added vegetables, home recipe
Grain mixtures, frozen meals, soups	58146321	Pasta with tomato-based sauce and meat, restaurant
Grain mixtures, frozen meals, soups	58146322	Pasta with tomato-based sauce and meat, home recipe
Grain mixtures, frozen meals, soups	58146323	Pasta with tomato-based sauce and meat, ready-to-heat
Grain mixtures, frozen meals, soups	58146331	Pasta with tomato-based sauce, meat, and added vegetables, restaurant
Grain mixtures, frozen meals, soups	58146332	Pasta with tomato-based sauce, meat, and added vegetables, home recipe
Grain mixtures, frozen meals, soups	58146342	Pasta with tomato-based sauce and poultry, home recipe
Grain mixtures, frozen meals, soups	58146352	Pasta with tomato-based sauce, poultry, and added vegetables, home recipe
Grain mixtures, frozen meals, soups	58146362	Pasta with tomato-based sauce and seafood, home recipe
Grain mixtures, frozen meals, soups	58146372	Pasta with tomato-based sauce, seafood, and added vegetables, home recipe
Grain mixtures, frozen meals, soups	58146381	Pasta with cream sauce, restaurant
Grain mixtures, frozen meals, soups	58146382	Pasta with cream sauce, home recipe
Grain mixtures, frozen meals, soups	58146383	Pasta with cream sauce, ready-to-heat
Grain mixtures, frozen meals, soups	58146391	Pasta with cream sauce and added vegetables, restaurant
Grain mixtures, frozen meals, soups	58146392	Pasta with cream sauce and added vegetables, from home recipe
Grain mixtures, frozen meals, soups	58146402	Pasta with cream sauce and meat, home recipe
Grain mixtures, frozen meals, soups	58146412	Pasta with cream sauce, meat, and added vegetables, home recipe
Grain mixtures, frozen meals, soups	58146421	Pasta with cream sauce and poultry, restaurant
Grain mixtures, frozen meals, soups	58146422	Pasta with cream sauce and poultry, home recipe
Grain mixtures, frozen meals, soups	58146431	Pasta with cream sauce, poultry, and added vegetables, restaurant
Grain mixtures, frozen meals, soups	58146432	Pasta with cream sauce, poultry, and added vegetables, home recipe
Grain mixtures, frozen meals, soups	58146433	Pasta with cream sauce, poultry, and added vegetables, ready-to-heat
Grain mixtures, frozen meals, soups	58146441	Pasta with cream sauce and seafood, restaurant
Grain mixtures, frozen meals, soups	58146442	Pasta with cream sauce and seafood, home recipe
Grain mixtures, frozen meals, soups	58146443	Pasta with cream sauce and seafood, ready-to-heat
Grain mixtures, frozen meals, soups	58146452	Pasta with cream sauce, seafood, and added vegetables, home recipe
Grain mixtures, frozen meals, soups	58146602	Pasta, whole grain, with tomato-based sauce, home recipe
Grain mixtures, frozen meals, soups	58146622	Pasta, whole grain, with tomato-based sauce and meat, home recipe
Grain mixtures, frozen meals, soups	58146632	Pasta, whole grain, with tomato-based sauce, meat, and added vegetables, home recipe
Grain mixtures, frozen meals, soups	58146642	Pasta, whole grain, with tomato-based sauce and poultry, home recipe
Grain mixtures, frozen meals, soups	58147510	Flavored pasta
Grain mixtures, frozen meals, soups	58148110	Macaroni or pasta salad, made with mayonnaise
Grain mixtures, frozen meals, soups	58148120	Macaroni or pasta salad with egg
Grain mixtures, frozen meals, soups	58148170	Macaroni or pasta salad with chicken
Grain mixtures, frozen meals, soups	58148180	Macaroni or pasta salad with cheese
Grain mixtures, frozen meals, soups	58148550	Macaroni or pasta salad with meat
Grain mixtures, frozen meals, soups	58150110	Rice, fried, meatless
Grain mixtures, frozen meals, soups	58150320	Rice, fried, with chicken
Grain mixtures, frozen meals, soups	58150330	Rice, fried, with pork
Grain mixtures, frozen meals, soups	58150340	Rice, fried, with beef
Grain mixtures, frozen meals, soups	58150510	Rice, fried, with shrimp
Grain mixtures, frozen meals, soups	58151100	Sushi, NFS
Grain mixtures, frozen meals, soups	58151170	Sushi roll, avocado
Grain mixtures, frozen meals, soups	58151180	Sushi roll, California
Grain mixtures, frozen meals, soups	58151190	Sushi roll, eel
Grain mixtures, frozen meals, soups	58151200	Sushi roll, salmon
Grain mixtures, frozen meals, soups	58151210	Sushi roll, shrimp
Grain mixtures, frozen meals, soups	58151220	Sushi roll tuna
Grain mixtures, frozen meals, soups	58151230	Sushi roll, vegetable
Grain mixtures, frozen meals, soups	58151410	Sushi, topped with eel
Grain mixtures, frozen meals, soups	58151420	Sushi, topped with salmon
Grain mixtures, frozen meals, soups	58151440	Sushi, topped with tuna
Grain mixtures, frozen meals, soups	58151450	Sushi, topped with egg
Grain mixtures, frozen meals, soups	58160100	Beans and rice, from fast food / restaurant
Grain mixtures, frozen meals, soups	58160106	Pinto beans and rice, from fast food / restaurant
Grain mixtures, frozen meals, soups	58160110	Beans and white rice
Grain mixtures, frozen meals, soups	58160120	Beans and rice, with tomatoes
Grain mixtures, frozen meals, soups	58160132	Beans and rice, with meat
Grain mixtures, frozen meals, soups	58160150	Kidney beans and white rice
Grain mixtures, frozen meals, soups	58160154	Black beans and white rice
Grain mixtures, frozen meals, soups	58160156	Pinto beans and white rice
Grain mixtures, frozen meals, soups	58160400	Rice, white, with corn, NS as to fat
Grain mixtures, frozen meals, soups	58160420	Rice, white, with corn, fat added
Grain mixtures, frozen meals, soups	58160450	Rice, white, with peas, fat added
Grain mixtures, frozen meals, soups	58160460	Rice, white, with carrots, NS as to fat
Grain mixtures, frozen meals, soups	58160480	Rice, white, with carrots, fat added
Grain mixtures, frozen meals, soups	58160490	Rice, white, with peas and carrots, NS as to fat
Grain mixtures, frozen meals, soups	58160510	Rice, white, with peas and carrots, fat added
Grain mixtures, frozen meals, soups	58160520	Rice, white, with tomatoes and/or tomato-based sauce, NS as to fat
Grain mixtures, frozen meals, soups	58160530	Rice, white, with tomatoes and/or tomato-based sauce, no added fat
Grain mixtures, frozen meals, soups	58160540	Rice, white, with tomatoes and/or tomato-based sauce, fat added
Grain mixtures, frozen meals, soups	58160560	Rice, white, with dark green vegetables, no added fat
Grain mixtures, frozen meals, soups	58160660	Rice, white, with carrots and dark green vegetables, fat added
Grain mixtures, frozen meals, soups	58160700	Rice, white, with other vegetables, NS as to fat
Grain mixtures, frozen meals, soups	58160710	Rice, white, with other vegetables, no added fat
Grain mixtures, frozen meals, soups	58160720	Rice, white, with other vegetables, fat added
Grain mixtures, frozen meals, soups	58160805	Rice, white, with lentils, fat added
Grain mixtures, frozen meals, soups	58161200	Rice, cooked with coconut milk
Grain mixtures, frozen meals, soups	58161320	Beans and brown rice
Grain mixtures, frozen meals, soups	58161322	Black beans and brown rice
Grain mixtures, frozen meals, soups	58161323	Pinto beans and brown rice
Grain mixtures, frozen meals, soups	58161430	Rice, brown, with peas, NS as to fat
Grain mixtures, frozen meals, soups	58161440	Rice, brown, with peas and carrots, NS as to fat
Grain mixtures, frozen meals, soups	58161502	Rice, brown, with carrots and dark green vegetables, no added fat
Grain mixtures, frozen meals, soups	58161510	Grape leaves stuffed with rice
Grain mixtures, frozen meals, soups	58161530	Rice, brown, with other vegetables, NS as to fat
Grain mixtures, frozen meals, soups	58162090	Stuffed pepper, with meat
Grain mixtures, frozen meals, soups	58162120	Stuffed pepper, with rice, meatless
Grain mixtures, frozen meals, soups	58162310	Rice pilaf
Grain mixtures, frozen meals, soups	58163130	Dirty rice
Grain mixtures, frozen meals, soups	58163310	Flavored rice mixture
Grain mixtures, frozen meals, soups	58163360	Flavored rice, brown and wild
Grain mixtures, frozen meals, soups	58163380	Flavored rice and pasta mixture
Grain mixtures, frozen meals, soups	58163405	Spanish rice, from restaurant
Grain mixtures, frozen meals, soups	58163410	Spanish rice, fat added
Grain mixtures, frozen meals, soups	58163420	Spanish rice, no added fat
Grain mixtures, frozen meals, soups	58163430	Spanish rice, NS as to fat
Grain mixtures, frozen meals, soups	58164110	Rice with raisins
Grain mixtures, frozen meals, soups	58164520	Rice, white, with cheese and/or cream based sauce, fat added
Grain mixtures, frozen meals, soups	58164530	Rice, white, with gravy, NS as to fat
Grain mixtures, frozen meals, soups	58174100	Dosa (Indian), with filling
Grain mixtures, frozen meals, soups	58310310	Pancakes and sausage, frozen meal
Grain mixtures, frozen meals, soups	58400000	Soup, NFS
Grain mixtures, frozen meals, soups	58400100	Noodle soup, NFS
Grain mixtures, frozen meals, soups	58400200	Rice soup, NFS
Grain mixtures, frozen meals, soups	58402100	Beef noodle soup, home recipe
Grain mixtures, frozen meals, soups	58403010	Chicken or turkey noodle soup, canned or ready-to-serve
Grain mixtures, frozen meals, soups	58403040	Chicken or turkey noodle soup, home recipe
Grain mixtures, frozen meals, soups	58403060	Chicken or turkey noodle soup, reduced sodium, canned or ready-to-serve
Grain mixtures, frozen meals, soups	58404030	Chicken or turkey rice soup, home recipe
Grain mixtures, frozen meals, soups	58407010	Instant soup, noodle
Grain mixtures, frozen meals, soups	58407030	Soup, mostly noodles
Grain mixtures, frozen meals, soups	58407035	Soup, mostly noodles, reduced sodium
Grain mixtures, frozen meals, soups	58408010	Wonton soup
Grain mixtures, frozen meals, soups	58408500	Noodle soup with vegetables, Asian style
Grain mixtures, frozen meals, soups	58409000	Noodle soup, with fish ball, shrimp, and dark green leafy vegetable
Grain mixtures, frozen meals, soups	58421010	Sopa Seca de Fideo, Mexican style, made with dry noodles, home recipe
Grain mixtures, frozen meals, soups	58421020	Sopa de Fideo Aguada, Mexican style noodle soup, home recipe
Grain mixtures, frozen meals, soups	58421080	Sopa de tortilla, Mexican style tortilla soup, home recipe
Lamb, veal, game	23000100	Lamb, NS as to cut, cooked
Lamb, veal, game	23101010	Lamb chop, NS as to cut, cooked, lean and fat eaten
Lamb, veal, game	23150100	Goat, boiled
Lamb, veal, game	23150250	Goat, baked
Lamb, veal, game	23321200	Venison/deer steak, cooked, NS as to cooking method
Legumes	41100990	Beans, NFS
Legumes	41101010	Beans, from dried, NS as to type, fat added
Legumes	41101080	Beans, from fast food / restaurant, NS as to type
Legumes	41101110	White beans, from dried, fat added
Legumes	41101140	White beans, from canned, fat added
Legumes	41101990	Black beans, NFS
Legumes	41102010	Black beans, from dried, fat added
Legumes	41102020	Black beans, from dried, no added fat
Legumes	41102040	Black beans, from canned, fat added
Legumes	41102080	Black beans, from canned, no added fat
Legumes	41102150	Black beans, from fast food / restaurant
Legumes	41103990	Pinto beans, NFS
Legumes	41104010	Pinto beans, from dried, fat added
Legumes	41104020	Pinto beans, from dried, no added fat
Legumes	41104040	Pinto beans, from canned, fat added
Legumes	41104080	Pinto beans, from canned, no added fat
Legumes	41104200	Pinto beans, from fast food / restaurant
Legumes	41104250	Pinto beans with meat
Legumes	41105990	Kidney beans, NFS
Legumes	41106010	Kidney beans, from dried, fat added
Legumes	41106020	Kidney beans, from dried, no added fat
Legumes	41106040	Kidney beans, from canned, fat added
Legumes	41106150	Kidney beans, from fast food / restaurant
Legumes	41106170	Kidney beans with meat
Legumes	41106510	Peruvian beans, from dried
Legumes	41107010	Soybeans, cooked
Legumes	41108010	Mung beans, cooked
Legumes	41201010	Baked beans
Legumes	41201050	Baked beans from fast food / restaurant
Legumes	41202510	Beans and tomatoes, fat added
Legumes	41203030	Black bean salad
Legumes	41205010	Refried beans
Legumes	41205017	Refried beans, from fast food / restaurant
Legumes	41205050	Bean dip, made with refried beans
Legumes	41205070	Hummus, plain
Legumes	41205075	Hummus, flavored
Legumes	41205100	Black bean sauce
Legumes	41208030	Pork and beans
Legumes	41208100	Beans with meat, NS as to type
Legumes	41209000	Falafel
Legumes	41221020	Chili with beans, without meat
Legumes	41300990	Blackeyed peas, NFS
Legumes	41301010	Blackeyed peas, from dried
Legumes	41301990	Chickpeas, NFS
Legumes	41302010	Chickpeas, from dried, fat added
Legumes	41302020	Chickpeas, from dried, no added fat
Legumes	41302040	Chickpeas, from canned, fat added
Legumes	41302080	Chickpeas, from canned, no added fat
Legumes	41304970	Lentils, NFS
Legumes	41304990	Lentils, from dried, fat added
Legumes	41305000	Lentils, from dried, no added fat
Legumes	41310900	Bean chips
Legumes	41311000	Papad, grilled or broiled
Legumes	41311020	Sambar, vegetable stew
Legumes	41311030	Lentil curry
Legumes	41311040	Lentil curry with rice
Legumes	41420010	Soybean curd
Legumes	41420020	Edamame, cooked
Legumes	41420250	Hoisin sauce
Legumes	41420300	Soy sauce
Legumes	41420350	Soy sauce, reduced sodium
Legumes	41420400	Teriyaki sauce
Legumes	41420450	Worcestershire sauce
Legumes	41601010	Bean soup, NFS
Legumes	41601030	Black bean soup, home recipe, canned or ready-to-serve
Legumes	41601070	Soybean soup, miso broth
Legumes	41601090	Bean soup, with macaroni, home recipe, canned, or ready-to-serve
Legumes	41601140	Bean soup, home recipe
Legumes	41601180	Bean and ham soup, home recipe
Legumes	41602050	Split pea soup
Legumes	41603010	Lentil soup, home recipe, canned, or ready-to-serve
Legumes	41810200	Bacon strip, meatless
Legumes	41810250	Bacon bits
Legumes	41810400	Breakfast link, pattie, or slice, meatless
Legumes	41810610	Chicken, meatless, breaded, fried
Legumes	41811890	Vegetarian burger or patty, meatless, no bun
Legumes	41812450	Vegetarian chili, made with meat substitute
Legumes	41812500	Tofu and vegetables including carrots, broccoli, and/or dark-green leafy; no potatoes, with soy-based sauce
Legumes	41812510	Tofu and vegetables excluding carrots, broccoli, and dark-green leafy; no potatoes, with soy-based sauce
Meat	20000000	Meat, NFS
Meat, poultry, fish mixtures	27111100	Beef goulash
Meat, poultry, fish mixtures	27111405	Chili con carne with beans, from restaurant
Meat, poultry, fish mixtures	27111406	Chili con carne with beans, home recipe
Meat, poultry, fish mixtures	27111407	Chili con carne with beans, canned
Meat, poultry, fish mixtures	27111420	Chili con carne without beans
Meat, poultry, fish mixtures	27111500	Beef sloppy joe, no bun
Meat, poultry, fish mixtures	27112010	Salisbury steak with gravy
Meat, poultry, fish mixtures	27113300	Swedish meatballs with cream or white sauce
Meat, poultry, fish mixtures	27116100	Beef curry
Meat, poultry, fish mixtures	27116110	Beef curry with rice
Meat, poultry, fish mixtures	27116200	Beef with barbecue sauce
Meat, poultry, fish mixtures	27120030	Ham or pork with barbecue sauce
Meat, poultry, fish mixtures	27120120	Sausage gravy
Meat, poultry, fish mixtures	27120150	Pork or ham with soy-based sauce
Meat, poultry, fish mixtures	27141000	Chicken or turkey cacciatore
Meat, poultry, fish mixtures	27141030	Spaghetti sauce with poultry
Meat, poultry, fish mixtures	27141500	Chili con carne with chicken or turkey and beans
Meat, poultry, fish mixtures	27142000	Chicken with gravy
Meat, poultry, fish mixtures	27143000	Chicken or turkey with cream sauce
Meat, poultry, fish mixtures	27144000	Chicken or turkey with mushroom sauce
Meat, poultry, fish mixtures	27145000	Chicken or turkey with teriyaki
Meat, poultry, fish mixtures	27146011	Chicken, shredded or pulled, with barbecue sauce
Meat, poultry, fish mixtures	27146100	Sweet and sour chicken or turkey
Meat, poultry, fish mixtures	27146150	Chicken curry
Meat, poultry, fish mixtures	27146155	Chicken curry with rice
Meat, poultry, fish mixtures	27146160	Chicken with mole sauce
Meat, poultry, fish mixtures	27146200	Chicken or turkey with cheese sauce
Meat, poultry, fish mixtures	27146250	Chicken or turkey cordon bleu
Meat, poultry, fish mixtures	27146300	Chicken or turkey parmigiana
Meat, poultry, fish mixtures	27146350	Orange chicken
Meat, poultry, fish mixtures	27146360	Sesame chicken
Meat, poultry, fish mixtures	27150110	Shrimp cocktail
Meat, poultry, fish mixtures	27150210	Fish sauce
Meat, poultry, fish mixtures	27150230	Shrimp scampi
Meat, poultry, fish mixtures	27150320	Fish curry
Meat, poultry, fish mixtures	27151030	Ceviche
Meat, poultry, fish mixtures	27162040	Spaghetti sauce with meat
Meat, poultry, fish mixtures	27162060	Spaghetti sauce with meat and added vegetables
Meat, poultry, fish mixtures	27211400	Corned beef hash
Meat, poultry, fish mixtures	27212000	Beef and noodles, no sauce
Meat, poultry, fish mixtures	27212100	Beef and noodles with tomato-based sauce
Meat, poultry, fish mixtures	27212150	Beef goulash with noodles
Meat, poultry, fish mixtures	27212350	Beef stroganoff with noodles
Meat, poultry, fish mixtures	27213000	Beef and rice, no sauce
Meat, poultry, fish mixtures	27214100	Meat loaf made with beef
Meat, poultry, fish mixtures	27214110	Meat loaf made with beef, with tomato-based sauce
Meat, poultry, fish mixtures	27220010	Meat loaf made with ham
Meat, poultry, fish mixtures	27220120	Sausage and rice with tomato-based sauce
Meat, poultry, fish mixtures	27220310	Ham or pork and rice, no sauce
Meat, poultry, fish mixtures	27242000	Chicken or turkey and noodles, no sauce
Meat, poultry, fish mixtures	27242300	Chicken or turkey and noodles with cream or white sauce
Meat, poultry, fish mixtures	27242500	Chicken or turkey and noodles with soy-based sauce
Meat, poultry, fish mixtures	27243000	Chicken or turkey and rice, no sauce
Meat, poultry, fish mixtures	27243100	Biryani with chicken
Meat, poultry, fish mixtures	27243600	Chicken or turkey and rice with soy-based sauce
Meat, poultry, fish mixtures	27246100	Chicken or turkey with dumplings
Meat, poultry, fish mixtures	27246200	Chicken or turkey with stuffing
Meat, poultry, fish mixtures	27246500	Meat loaf made with chicken or turkey
Meat, poultry, fish mixtures	27246505	Meat loaf made with chicken or turkey, with tomato-based sauce
Meat, poultry, fish mixtures	27250040	Crab cake
Meat, poultry, fish mixtures	27250050	Fish cake or patty, NS as to fish
Meat, poultry, fish mixtures	27250070	Salmon cake or patty
Meat, poultry, fish mixtures	27250120	Shrimp and noodles, no sauce
Meat, poultry, fish mixtures	27250610	Tuna noodle casserole with cream or white sauce
Meat, poultry, fish mixtures	27260010	Meat loaf, NS as to type of meat
Meat, poultry, fish mixtures	27311120	Beef, potatoes, and vegetables, excluding carrots, broccoli, and dark-green leafy; no sauce
Meat, poultry, fish mixtures	27311310	Beef stew with potatoes and vegetables including carrots, broccoli, and/or dark-green leafy; tomato-based sauce
Meat, poultry, fish mixtures	27311410	Beef stew with potatoes and vegetables including carrots, broccoli, and/or dark-green leafy; gravy
Meat, poultry, fish mixtures	27313150	Beef, noodles, and vegetables including carrots, broccoli, and/or dark-green leafy; soy-based sauce
Meat, poultry, fish mixtures	27315250	Stuffed cabbage rolls with beef and rice
Meat, poultry, fish mixtures	27320040	Pork, potatoes, and vegetables including carrots, broccoli, and/or dark-green leafy; no sauce
Meat, poultry, fish mixtures	27320310	Pork chow mein or chop suey with noodles
Meat, poultry, fish mixtures	27330210	Lamb or mutton stew with potatoes and vegetables including carrots, broccoli, and/or dark-green leafy; tomato-based sauce
Meat, poultry, fish mixtures	27341010	Chicken or turkey, potatoes, and vegetables including carrots, broccoli, and/or dark-green leafy; no sauce
Meat, poultry, fish mixtures	27341060	Chicken or turkey, potatoes, and vegetables excluding carrots, broccoli, and dark-green leafy; tomato-based sauce
Meat, poultry, fish mixtures	27343010	Chicken or turkey, noodles, and vegetables including carrots, broccoli, and/or dark-green leafy; no sauce
Meat, poultry, fish mixtures	27343020	Chicken or turkey, noodles, and vegetables excluding carrots, broccoli, and dark-green leafy; no sauce
Meat, poultry, fish mixtures	27343910	Chicken or turkey chow mein or chop suey with noodles
Meat, poultry, fish mixtures	27343950	Chicken or turkey, noodles, and vegetables including carrots, broccoli, and/or dark-green leafy; cheese sauce
Meat, poultry, fish mixtures	27345010	Chicken or turkey, rice, and vegetables including carrots, broccoli, and/or dark-green leafy; no sauce
Meat, poultry, fish mixtures	27345020	Chicken or turkey, rice, and vegetables excluding carrots, broccoli, and dark-green leafy; no sauce
Meat, poultry, fish mixtures	27345310	Chicken or turkey, rice, and vegetables including carrots, broccoli, and/or dark-green leafy; soy-based sauce
Meat, poultry, fish mixtures	27345520	Chicken or turkey, rice, and vegetables excluding carrots, broccoli, and dark-green leafy; tomato-based sauce
Meat, poultry, fish mixtures	27347100	Chicken or turkey pot pie
Meat, poultry, fish mixtures	27347250	Chicken or turkey, dumplings, and vegetables excluding carrots, broccoli, and dark green leafy; gravy
Meat, poultry, fish mixtures	27350050	Shrimp chow mein or chop suey with noodles
Meat, poultry, fish mixtures	27350060	Shrimp creole, with rice
Meat, poultry, fish mixtures	27363000	Gumbo with rice
Meat, poultry, fish mixtures	27363100	Jambalaya with meat and rice
Meat, poultry, fish mixtures	27410210	Beef and vegetables including carrots, broccoli, and/or dark-green leafy; no potatoes, no sauce
Meat, poultry, fish mixtures	27410220	Beef and vegetables excluding carrots, broccoli, and dark-green leafy; no potatoes, no sauce
Meat, poultry, fish mixtures	27411200	Beef with vegetables excluding carrots, broccoli, and dark-green leafy; no potatoes, tomato-based sauce
Meat, poultry, fish mixtures	27415100	Beef and vegetables including carrots, broccoli, and/or dark-green leafy; no potatoes, soy-based sauce
Meat, poultry, fish mixtures	27415200	Beef and vegetables excluding carrots, broccoli, and dark-green leafy; no potatoes, soy-based sauce
Meat, poultry, fish mixtures	27416150	Pepper steak
Meat, poultry, fish mixtures	27416300	Beef taco filling: beef, cheese, tomato, taco sauce
Meat, poultry, fish mixtures	27416450	Beef and vegetables including carrots, broccoli, and/or dark-green leafy; no potatoes, gravy
Meat, poultry, fish mixtures	27420060	Pork and vegetables including carrots, broccoli, and/or dark-green leafy; no potatoes, no sauce
Meat, poultry, fish mixtures	27420350	Pork and vegetables excluding carrots, broccoli, and dark-green leafy; no potatoes, no sauce
Meat, poultry, fish mixtures	27420410	Pork and vegetables excluding carrots, broccoli, and dark-green leafy; no potatoes, tomato-based sauce
Meat, poultry, fish mixtures	27420500	Pork and vegetables including carrots, broccoli, and/or dark-green leafy; no potatoes, soy-based sauce
Meat, poultry, fish mixtures	27420510	Pork and vegetables excluding carrots, broccoli, and dark- green leafy; no potatoes, soy-based sauce
Meat, poultry, fish mixtures	27440110	Chicken or turkey and vegetables including carrots, broccoli, and/or dark-green leafy; no potatoes, no sauce
Meat, poultry, fish mixtures	27440120	Chicken or turkey and vegetables excluding carrots, broccoli, and dark-green leafy; no potatoes, no sauce
Meat, poultry, fish mixtures	27445110	Chicken or turkey and vegetables including carrots, broccoli, and/or dark-green leafy; no potatoes, soy-based sauce
Meat, poultry, fish mixtures	27445120	Chicken or turkey and vegetables excluding carrots, broccoli, and dark-green leafy; no potatoes, soy-based sauce
Meat, poultry, fish mixtures	27445130	Chicken or turkey and vegetables excluding carrots, broccoli, and dark-green leafy; no potatoes, tomato-based sauce
Meat, poultry, fish mixtures	27445150	General Tso chicken
Meat, poultry, fish mixtures	27445220	Kung pao chicken
Meat, poultry, fish mixtures	27446200	Chicken or turkey salad, made with mayonnaise
Meat, poultry, fish mixtures	27446205	Chicken or turkey salad with nuts and/or fruits
Meat, poultry, fish mixtures	27446220	Chicken or turkey salad with egg
Meat, poultry, fish mixtures	27446225	Chicken or turkey salad, made with light mayonnaise
Meat, poultry, fish mixtures	27446230	Chicken or turkey salad, made with mayonnaise-type salad dressing
Meat, poultry, fish mixtures	27446320	Chicken or turkey, breaded, fried, garden salad with bacon and cheese, chicken and/or turkey, bacon, cheese, lettuce and/or greens, tomato and/or carrots, other vegetables, no dressing
Meat, poultry, fish mixtures	27446400	Chicken or turkey and vegetables including carrots, broccoli, and/or dark-green leafy; no potatoes, cheese sauce
Meat, poultry, fish mixtures	27450060	Tuna salad, made with mayonnaise
Meat, poultry, fish mixtures	27450100	Tuna salad with egg
Meat, poultry, fish mixtures	27450400	Shrimp and vegetables including carrots, broccoli, and/or dark-green leafy; no potatoes, no sauce
Meat, poultry, fish mixtures	27450405	Shrimp and vegetables excluding carrots, broccoli, and dark-green leafy; no potatoes, no sauce
Meat, poultry, fish mixtures	27450410	Shrimp and vegetables including carrots, broccoli, and/or dark-green leafy; no potatoes, soy-based sauce
Meat, poultry, fish mixtures	27450420	Shrimp and vegetables excluding carrots, broccoli, and dark-green leafy; no potatoes, soy-based sauce
Meat, poultry, fish mixtures	27450710	Fish and vegetables excluding carrots, broccoli, and dark- green leafy; no potatoes, tomato-based sauce
Meat, poultry, fish mixtures	27450750	Fish and vegetables excluding carrots, broccoli, and dark-green leafy; no potatoes, soy-based sauce
Meat, poultry, fish mixtures	27464000	Gumbo, no rice
Meat, poultry, fish mixtures	27500300	Wrap sandwich, NFS
Meat, poultry, fish mixtures	27510140	Cheeseburger slider, from fast food
Meat, poultry, fish mixtures	27510160	Cheeseburger, from fast food, 1 small patty
Meat, poultry, fish mixtures	27510170	Cheeseburger (Burger King)
Meat, poultry, fish mixtures	27510171	Whopper Jr with cheese (Burger King)
Meat, poultry, fish mixtures	27510172	Cheeseburger (McDonalds)
Meat, poultry, fish mixtures	27510191	Cheeseburger slider
Meat, poultry, fish mixtures	27510195	Cheeseburger, on white bun, 1 small patty
Meat, poultry, fish mixtures	27510215	Cheeseburger, from fast food, 1 medium patty
Meat, poultry, fish mixtures	27510231	Whopper with cheese (Burger King)
Meat, poultry, fish mixtures	27510232	Quarter Pounder with cheese (McDonalds)
Meat, poultry, fish mixtures	27510241	Cheeseburger, on white bun, 1 medium patty
Meat, poultry, fish mixtures	27510242	Cheeseburger, on wheat bun, 1 medium patty
Meat, poultry, fish mixtures	27510245	Cheeseburger, on white bun, 1 large patty
Meat, poultry, fish mixtures	27510246	Cheeseburger, on wheat bun, 1 large patty
Meat, poultry, fish mixtures	27510254	Double cheeseburger, on white bun, 2 small patties
Meat, poultry, fish mixtures	27510257	Double cheeseburger, on white bun, 2 medium patties
Meat, poultry, fish mixtures	27510258	Double cheeseburger, on wheat bun, 2 medium patties
Meat, poultry, fish mixtures	27510371	Double cheeseburger, from fast food, 2 small patties
Meat, poultry, fish mixtures	27510386	Double cheeseburger (Burger King)
Meat, poultry, fish mixtures	27510387	Double cheeseburger (McDonalds)
Meat, poultry, fish mixtures	27510388	McDouble (McDonalds)
Meat, poultry, fish mixtures	27510389	Big Mac (McDonalds)
Meat, poultry, fish mixtures	27510401	Double cheeseburger, from fast food, 2 medium patties
Meat, poultry, fish mixtures	27510531	Hamburger, from fast food, 1 small patty
Meat, poultry, fish mixtures	27510551	Hamburger (Burger King)
Meat, poultry, fish mixtures	27510552	Whopper Jr (Burger King)
Meat, poultry, fish mixtures	27510553	Hamburger (McDonalds)
Meat, poultry, fish mixtures	27510573	Hamburger slider
Meat, poultry, fish mixtures	27510575	Hamburger, on white bun, 1 small patty
Meat, poultry, fish mixtures	27510601	Hamburger, from fast food, 1 medium patty
Meat, poultry, fish mixtures	27510615	Whopper (Burger King)
Meat, poultry, fish mixtures	27510631	Hamburger, on white bun, 1 medium patty
Meat, poultry, fish mixtures	27510635	Hamburger, on white bun, 1 large patty
Meat, poultry, fish mixtures	27510671	Double hamburger, from fast food, 2 medium patties
Meat, poultry, fish mixtures	27510700	Meatball and spaghetti sauce submarine sandwich
Meat, poultry, fish mixtures	27513010	Roast beef sandwich
Meat, poultry, fish mixtures	27513050	Roast beef sandwich with cheese
Meat, poultry, fish mixtures	27515010	Steak sandwich, plain, on roll
Meat, poultry, fish mixtures	27515020	Steak and cheese submarine sandwich, with lettuce and tomato
Meat, poultry, fish mixtures	27515070	Steak and cheese submarine sandwich, with fried peppers and onions, on roll
Meat, poultry, fish mixtures	27520320	Ham and cheese sandwich, with lettuce and spread
Meat, poultry, fish mixtures	27520390	Ham and cheese submarine sandwich, with lettuce, tomato and spread
Meat, poultry, fish mixtures	27520500	Pork sandwich, on white roll, with onions, dill pickles and barbecue sauce
Meat, poultry, fish mixtures	27540145	Chicken fillet biscuit, from fast food
Meat, poultry, fish mixtures	27540146	Chicken fillet sandwich, fried, from fast food
Meat, poultry, fish mixtures	27540147	Chicken fillet sandwich, fried, from fast food, with cheese
Meat, poultry, fish mixtures	27540152	Chicken fillet sandwich, grilled, from fast food
Meat, poultry, fish mixtures	27540153	Chicken fillet sandwich, grilled, from fast food, with cheese
Meat, poultry, fish mixtures	27540160	Chicken fillet sandwich, NS as to fried or grilled, from fast food
Meat, poultry, fish mixtures	27540175	Chicken fillet sandwich, fried, on white bun
Meat, poultry, fish mixtures	27540176	Chicken fillet sandwich, fried, on white bun; with cheese
Meat, poultry, fish mixtures	27540195	Chicken fillet sandwich, grilled, on white bun
Meat, poultry, fish mixtures	27540196	Chicken fillet sandwich, grilled, on white bun, with cheese
Meat, poultry, fish mixtures	27540205	Chicken fillet sandwich, grilled, on wheat bun
Meat, poultry, fish mixtures	27540206	Chicken fillet sandwich, grilled, on wheat bun, with cheese
Meat, poultry, fish mixtures	27540210	Chicken fillet wrap sandwich, fried, from fast food
Meat, poultry, fish mixtures	27540285	Chicken, bacon, and tomato club sandwich, with lettuce and spread
Meat, poultry, fish mixtures	27540291	Chicken submarine sandwich, with cheese, lettuce, tomato and spread
Meat, poultry, fish mixtures	27540300	Chicken fillet wrap sandwich, grilled, from fast food
Meat, poultry, fish mixtures	27540310	Turkey sandwich, with spread
Meat, poultry, fish mixtures	27540350	Turkey submarine sandwich, with cheese, lettuce, tomato and spread
Meat, poultry, fish mixtures	27540360	Turkey and bacon submarine sandwich, with lettuce, tomato and spread
Meat, poultry, fish mixtures	27541001	Turkey, ham, and roast beef club sandwich with cheese, lettuce, tomato, and spread
Meat, poultry, fish mixtures	27545100	Turkey or chicken burger, on white bun
Meat, poultry, fish mixtures	27550000	Fish sandwich, fried, from fast food
Meat, poultry, fish mixtures	27550100	Fish sandwich, fried, from fast food, with cheese
Meat, poultry, fish mixtures	27550400	Fish sandwich, fried, on white bun
Meat, poultry, fish mixtures	27550420	Fish sandwich, grilled
Meat, poultry, fish mixtures	27550720	Tuna salad sandwich, on bread
Meat, poultry, fish mixtures	27550730	Tuna salad sandwich, on bread, with cheese
Meat, poultry, fish mixtures	27550740	Tuna salad sandwich, on bun
Meat, poultry, fish mixtures	27550745	Tuna salad sandwich, on bun, with cheese
Meat, poultry, fish mixtures	27560300	Corn dog, frankfurter or hot dog with cornbread coating
Meat, poultry, fish mixtures	27560350	Pig in a blanket, frankfurter or hot dog wrapped in dough
Meat, poultry, fish mixtures	27560500	Pepperoni and salami submarine sandwich, with lettuce, tomato and spread
Meat, poultry, fish mixtures	27560650	Sausage on biscuit
Meat, poultry, fish mixtures	27560660	Sausage griddle cake sandwich
Meat, poultry, fish mixtures	27560670	Sausage and cheese on English muffin
Meat, poultry, fish mixtures	27560910	Cold cut sumarine sandwich, with cheese, lettuce, tomato and spread
Meat, poultry, fish mixtures	27564000	Frankfurter or hot dog sandwich, NFS, plain, on white bun
Meat, poultry, fish mixtures	27564060	Frankfurter or hot dog sandwich, beef, plain, on white bun
Meat, poultry, fish mixtures	27564070	Frankfurter or hot dog sandwich, beef, plain, on white bread
Meat, poultry, fish mixtures	27564080	Frankfurter or hot dog sandwich, beef, plain, on wheat bread
Meat, poultry, fish mixtures	27564120	Frankfurter or hot dog sandwich, beef and pork, plain, on white bun
Meat, poultry, fish mixtures	27564180	Frankfurter or hot dog sandwich, meat and poultry, plain, on white bun
Meat, poultry, fish mixtures	27564240	Frankfurter or hot dog sandwich, chicken and/or turkey, plain, on white bun
Meat, poultry, fish mixtures	27564250	Frankfurter or hot dog sandwich, chicken and/or turkey, plain, on white bread
Meat, poultry, fish mixtures	27564260	Frankfurter or hot dog sandwich, chicken and/or turkey, plain, on wheat bread
Meat, poultry, fish mixtures	27564300	Frankfurter or hot dog sandwich, reduced fat or light, plain, on white bun
Meat, poultry, fish mixtures	27564440	Frankfurter or hot dog sandwich, with chili, on white bun
Milk desserts and sauces	13110000	Ice cream, NFS
Milk desserts and sauces	13110100	Ice cream, vanilla
Milk desserts and sauces	13110102	Ice cream, vanilla, with additional ingredients
Milk desserts and sauces	13110110	Ice cream, chocolate
Milk desserts and sauces	13110112	Ice cream, chocolate, with additional ingredients
Milk desserts and sauces	13110200	Ice cream, soft serve, vanilla
Milk desserts and sauces	13120050	Ice cream bar, vanilla
Milk desserts and sauces	13120100	Ice cream bar, vanilla, chocolate coated
Milk desserts and sauces	13120110	Ice cream candy bar
Milk desserts and sauces	13120140	Ice cream bar, chocolate
Milk desserts and sauces	13120500	Ice cream sandwich, vanilla
Milk desserts and sauces	13120550	Ice cream cookie sandwich
Milk desserts and sauces	13120730	Ice cream cone, scooped, vanilla
Milk desserts and sauces	13120735	Ice cream cone, scooped, vanilla, waffle cone
Milk desserts and sauces	13120770	Ice cream cone, scooped, chocolate
Milk desserts and sauces	13120782	Ice cream cone, soft serve, vanilla
Milk desserts and sauces	13120790	Ice cream cone, vanilla, prepackaged
Milk desserts and sauces	13120792	Ice cream cone, chocolate, prepackaged
Milk desserts and sauces	13120800	Ice cream soda, flavors other than chocolate
Milk desserts and sauces	13121100	Ice cream sundae, fruit topping
Milk desserts and sauces	13121300	Ice cream sundae, hot fudge topping
Milk desserts and sauces	13121400	Ice cream sundae, caramel topping
Milk desserts and sauces	13130300	Light ice cream, vanilla
Milk desserts and sauces	13130310	Light ice cream, chocolate
Milk desserts and sauces	13130700	Soft serve, blended with candy or cookies, from fast food
Milk desserts and sauces	13140000	Light ice cream bar, vanilla
Milk desserts and sauces	13140100	Light ice cream bar, vanilla, chocolate coated
Milk desserts and sauces	13140900	Fudgesicle
Milk desserts and sauces	13150000	Sherbet, all flavors
Milk desserts and sauces	13210110	Pudding, bread
Milk desserts and sauces	13210300	Custard
Milk desserts and sauces	13210350	Flan
Milk desserts and sauces	13210410	Pudding, rice
Milk desserts and sauces	13210520	Pudding, tapioca, made from dry mix
Milk desserts and sauces	13220120	Pudding, chocolate, made from dry mix
Milk desserts and sauces	13230110	Pudding, flavors other than chocolate, ready-to-eat
Milk desserts and sauces	13230500	Pudding, tapioca, ready-to-eat
Milk desserts and sauces	13241000	Banana pudding
Milk desserts and sauces	13250000	Mousse
Milk desserts and sauces	13411000	White sauce or gravy
Milks, milk drinks, yogurts, infant formulas	11100000	Milk, NFS
Milks, milk drinks, yogurts, infant formulas	11111000	Milk, whole
Milks, milk drinks, yogurts, infant formulas	11112110	Milk, reduced fat (2%)
Milks, milk drinks, yogurts, infant formulas	11112210	Milk, low fat (1%)
Milks, milk drinks, yogurts, infant formulas	11113000	Milk, fat free (skim)
Milks, milk drinks, yogurts, infant formulas	11114300	Milk, lactose free, low fat (1%)
Milks, milk drinks, yogurts, infant formulas	11114320	Milk, lactose free, fat free (skim)
Milks, milk drinks, yogurts, infant formulas	11114330	Milk, lactose free, reduced fat (2%)
Milks, milk drinks, yogurts, infant formulas	11114350	Milk, lactose free, whole
Milks, milk drinks, yogurts, infant formulas	11115300	Buttermilk, whole
Milks, milk drinks, yogurts, infant formulas	11115400	Kefir, NS as to fat content
Milks, milk drinks, yogurts, infant formulas	11120000	Milk, dry, reconstituted, NS as to fat content
Milks, milk drinks, yogurts, infant formulas	11210050	Milk, evaporated, NS as to fat content
Milks, milk drinks, yogurts, infant formulas	11211050	Milk, evaporated, whole
Milks, milk drinks, yogurts, infant formulas	11220000	Milk, condensed, sweetened
Milks, milk drinks, yogurts, infant formulas	11320000	Soy milk
Milks, milk drinks, yogurts, infant formulas	11320100	Soy milk, light
Milks, milk drinks, yogurts, infant formulas	11320200	Soy milk, nonfat
Milks, milk drinks, yogurts, infant formulas	11321000	Soy milk, chocolate
Milks, milk drinks, yogurts, infant formulas	11350000	Almond milk, sweetened
Milks, milk drinks, yogurts, infant formulas	11350010	Almond milk, sweetened, chocolate
Milks, milk drinks, yogurts, infant formulas	11350020	Almond milk, unsweetened
Milks, milk drinks, yogurts, infant formulas	11350030	Almond milk, unsweetened, chocolate
Milks, milk drinks, yogurts, infant formulas	11360000	Rice milk
Milks, milk drinks, yogurts, infant formulas	11370000	Coconut milk
Milks, milk drinks, yogurts, infant formulas	11400000	Yogurt, NFS
Milks, milk drinks, yogurts, infant formulas	11411010	Yogurt, NS as to type of milk, plain
Milks, milk drinks, yogurts, infant formulas	11411100	Yogurt, whole milk, plain
Milks, milk drinks, yogurts, infant formulas	11411200	Yogurt, low fat milk, plain
Milks, milk drinks, yogurts, infant formulas	11411300	Yogurt, nonfat milk, plain
Milks, milk drinks, yogurts, infant formulas	11411390	Yogurt, Greek, NS as to type of milk, plain
Milks, milk drinks, yogurts, infant formulas	11411400	Yogurt, Greek, whole milk, plain
Milks, milk drinks, yogurts, infant formulas	11411410	Yogurt, Greek, low fat milk, plain
Milks, milk drinks, yogurts, infant formulas	11411420	Yogurt, Greek, nonfat milk, plain
Milks, milk drinks, yogurts, infant formulas	11430000	Yogurt, NS as to type of milk, fruit
Milks, milk drinks, yogurts, infant formulas	11431000	Yogurt, whole milk, fruit
Milks, milk drinks, yogurts, infant formulas	11432000	Yogurt, low fat milk, fruit
Milks, milk drinks, yogurts, infant formulas	11433000	Yogurt, nonfat milk, fruit
Milks, milk drinks, yogurts, infant formulas	11433990	Yogurt, Greek, NS as to type of milk, fruit
Milks, milk drinks, yogurts, infant formulas	11434000	Yogurt, Greek, whole milk, fruit
Milks, milk drinks, yogurts, infant formulas	11434010	Yogurt, Greek, low fat milk, fruit
Milks, milk drinks, yogurts, infant formulas	11434020	Yogurt, Greek, nonfat milk, fruit
Milks, milk drinks, yogurts, infant formulas	11434090	Yogurt, NS as to type of milk, flavors other than fruit
Milks, milk drinks, yogurts, infant formulas	11434100	Yogurt, whole milk, flavors other than fruit
Milks, milk drinks, yogurts, infant formulas	11434200	Yogurt, low fat milk, flavors other than fruit
Milks, milk drinks, yogurts, infant formulas	11434300	Yogurt, nonfat milk, flavors other than fruit
Milks, milk drinks, yogurts, infant formulas	11435000	Yogurt, Greek, NS as to type of milk, flavors other than fruit
Milks, milk drinks, yogurts, infant formulas	11435010	Yogurt, Greek, whole milk, flavors other than fruit
Milks, milk drinks, yogurts, infant formulas	11435020	Yogurt, Greek, low fat milk, flavors other than fruit
Milks, milk drinks, yogurts, infant formulas	11435030	Yogurt, Greek, nonfat milk, flavors other than fruit
Milks, milk drinks, yogurts, infant formulas	11436000	Yogurt, liquid
Milks, milk drinks, yogurts, infant formulas	11440060	Tzatziki dip
Milks, milk drinks, yogurts, infant formulas	11446000	Yogurt parfait, low fat, with fruit
Milks, milk drinks, yogurts, infant formulas	11460000	Frozen yogurt, vanilla
Milks, milk drinks, yogurts, infant formulas	11460100	Frozen yogurt, chocolate
Milks, milk drinks, yogurts, infant formulas	11460500	Frozen yogurt, soft serve, vanilla
Milks, milk drinks, yogurts, infant formulas	11461210	Frozen yogurt bar, vanilla
Milks, milk drinks, yogurts, infant formulas	11511100	Chocolate milk, ready to drink, whole
Milks, milk drinks, yogurts, infant formulas	11511200	Chocolate milk, ready to drink, reduced fat
Milks, milk drinks, yogurts, infant formulas	11511400	Chocolate milk, ready to drink, low fat
Milks, milk drinks, yogurts, infant formulas	11511550	Chocolate milk, ready to drink, reduced sugar, NS as to milk
Milks, milk drinks, yogurts, infant formulas	11512010	Hot chocolate / Cocoa, ready to drink
Milks, milk drinks, yogurts, infant formulas	11512030	Hot chocolate / Cocoa, ready to drink, made with non-dairy milk
Milks, milk drinks, yogurts, infant formulas	11512100	Hot chocolate / Cocoa, ready to drink, with whipped cream
Milks, milk drinks, yogurts, infant formulas	11513381	Chocolate milk, made from dry mix with whole milk (Nesquik)
Milks, milk drinks, yogurts, infant formulas	11513500	Chocolate milk, made from syrup with whole milk
Milks, milk drinks, yogurts, infant formulas	11513550	Chocolate milk, made from syrup with reduced fat milk
Milks, milk drinks, yogurts, infant formulas	11514100	Hot chocolate / Cocoa, made with dry mix and water
Milks, milk drinks, yogurts, infant formulas	11514110	Hot chocolate / Cocoa, made with dry mix and whole milk
Milks, milk drinks, yogurts, infant formulas	11514120	Hot chocolate / Cocoa, made with dry mix and reduced fat milk
Milks, milk drinks, yogurts, infant formulas	11514310	Hot chocolate / Cocoa, made with no sugar added dry mix and water
Milks, milk drinks, yogurts, infant formulas	11519040	Strawberry milk, NFS
Milks, milk drinks, yogurts, infant formulas	11531000	Eggnog
Milks, milk drinks, yogurts, infant formulas	11541110	Milk shake, home recipe, chocolate
Milks, milk drinks, yogurts, infant formulas	11541120	Milk shake, home recipe, flavors other than chocolate
Milks, milk drinks, yogurts, infant formulas	11542100	Milk shake, fast food, chocolate
Milks, milk drinks, yogurts, infant formulas	11542200	Milk shake, fast food, flavors other than chocolate
Milks, milk drinks, yogurts, infant formulas	11551050	Licuado or Batido
Milks, milk drinks, yogurts, infant formulas	11553110	Fruit smoothie, with whole fruit and dairy
Milks, milk drinks, yogurts, infant formulas	11553120	Fruit smoothie, with whole fruit and dairy, added protein
Milks, milk drinks, yogurts, infant formulas	11553130	Fruit smoothie juice drink, with dairy
Milks, milk drinks, yogurts, infant formulas	11560000	Chocolate milk drink
Mixtures mostly vegetables without meat, poultry, fish	78101000	Vegetable and fruit juice, 100% juice, with high vitamin C
Mixtures mostly vegetables without meat, poultry, fish	78101100	Fruit and vegetable smoothie, with dairy
Mixtures mostly vegetables without meat, poultry, fish	78101110	Fruit and vegetable smoothie, added protein
Mixtures mostly vegetables without meat, poultry, fish	78101118	Fruit and vegetable smoothie, non-dairy, added protein
Mixtures mostly vegetables without meat, poultry, fish	78101120	Fruit and vegetable smoothie, bottled
Mixtures mostly vegetables without meat, poultry, fish	78101125	Fruit and vegetable smoothie, no dairy
Mixtures mostly vegetables without meat, poultry, fish	78101130	Vegetable smoothie
Nonalcoholic beverages	92100500	Coffee, NS as to brewed or instant
Nonalcoholic beverages	92101000	Coffee, brewed
Nonalcoholic beverages	92101500	Coffee, brewed, blend of regular and decaffeinated
Nonalcoholic beverages	92101610	Coffee, espresso
Nonalcoholic beverages	92101820	Coffee, macchiato, sweetened
Nonalcoholic beverages	92101850	Coffee, cafe con leche
Nonalcoholic beverages	92101900	Coffee, Latte
Nonalcoholic beverages	92101901	Coffee, Latte, nonfat
Nonalcoholic beverages	92101904	Coffee, Latte, flavored
Nonalcoholic beverages	92101905	Coffee, Latte, nonfat, flavored
Nonalcoholic beverages	92101910	Coffee, Latte, decaffeinated
Nonalcoholic beverages	92101920	Frozen coffee drink
Nonalcoholic beverages	92101925	Frozen coffee drink, with whipped cream
Nonalcoholic beverages	92101950	Coffee, Cafe Mocha
Nonalcoholic beverages	92101955	Coffee, Cafe Mocha, nonfat
Nonalcoholic beverages	92102000	Frozen mocha coffee drink
Nonalcoholic beverages	92102030	Frozen mocha coffee drink, with whipped cream
Nonalcoholic beverages	92102400	Iced Coffee, brewed
Nonalcoholic beverages	92102450	Iced Coffee, pre-lightened and pre-sweetened
Nonalcoholic beverages	92102500	Coffee, Iced Latte
Nonalcoholic beverages	92102503	Coffee, Iced Latte, flavored
Nonalcoholic beverages	92102600	Coffee, Iced Cafe Mocha
Nonalcoholic beverages	92103000	Coffee, instant, reconstituted
Nonalcoholic beverages	92111010	Coffee, brewed, decaffeinated
Nonalcoholic beverages	92114000	Coffee, instant, decaffeinated, reconstituted
Nonalcoholic beverages	92121000	Coffee, instant, pre-lightened and pre-sweetened with sugar, reconstituted
Nonalcoholic beverages	92121001	Coffee, instant, decaffeinated, pre-lightened and pre-sweetened with sugar, reconsitituted
Nonalcoholic beverages	92121010	Coffee, instant, pre-sweetened with sugar, reconstituted
Nonalcoholic beverages	92121040	Coffee, instant, pre-lightened and pre-sweetened with low calorie sweetener, reconstituted
Nonalcoholic beverages	92130000	Coffee, pre-lightened and pre-sweetened with sugar
Nonalcoholic beverages	92130010	Coffee, pre-lightened
Nonalcoholic beverages	92130030	Coffee, pre-sweetened with low calorie sweetener
Nonalcoholic beverages	92161000	Coffee, Cappuccino
Nonalcoholic beverages	92161002	Coffee, Cappuccino, with non-dairy milk
Nonalcoholic beverages	92171000	Coffee, bottled/canned
Nonalcoholic beverages	92171010	Coffee, bottled/canned, light
Nonalcoholic beverages	92302000	Tea, hot, leaf, black
Nonalcoholic beverages	92302500	Tea, hot, leaf, black, decaffeinated
Nonalcoholic beverages	92303010	Tea, hot, leaf, green
Nonalcoholic beverages	92303100	Tea, hot, leaf, green, decaffeinated
Nonalcoholic beverages	92304100	Tea, hot, leaf, oolong
Nonalcoholic beverages	92305010	Tea, iced, instant, black, unsweetened
Nonalcoholic beverages	92305040	Tea, iced, instant, black, pre-sweetened with sugar
Nonalcoholic beverages	92305050	Tea, iced, instant, black, decaffeinated, pre-sweetened with sugar
Nonalcoholic beverages	92305090	Tea, iced, instant, black, pre-sweetened with low calorie sweetener
Nonalcoholic beverages	92305900	Tea, iced, instant, green, unsweetened
Nonalcoholic beverages	92305910	Tea, iced, instant, green, pre-sweetened with sugar
Nonalcoholic beverages	92305920	Tea, iced, instant, green, pre-sweetened with low calorie sweetener
Nonalcoholic beverages	92306000	Tea, hot, herbal
Nonalcoholic beverages	92306090	Tea, hot, hibiscus
Nonalcoholic beverages	92306700	Tea, hot, chamomile
Nonalcoholic beverages	92306800	Tea, hot, chai, with milk
Nonalcoholic beverages	92307500	Iced Tea / Lemonade juice drink
Nonalcoholic beverages	92307510	Iced Tea / Lemonade juice drink, light
Nonalcoholic beverages	92308000	Tea, iced, brewed, black, pre-sweetened with sugar
Nonalcoholic beverages	92308010	Tea, iced, brewed, black, pre-sweetened with low calorie sweetener
Nonalcoholic beverages	92308020	Tea, iced, brewed, black, unsweetened
Nonalcoholic beverages	92308030	Tea, iced, brewed, black, decaffeinated, pre-sweetened with sugar
Nonalcoholic beverages	92308050	Tea, iced, brewed, black, decaffeinated, unsweetened
Nonalcoholic beverages	92308500	Tea, iced, brewed, green, pre-sweetened with sugar
Nonalcoholic beverages	92308510	Tea, iced, brewed, green, pre-sweetened with low calorie sweetener
Nonalcoholic beverages	92308520	Tea, iced, brewed, green, unsweetened
Nonalcoholic beverages	92308550	Tea, iced, brewed, green, decaffeinated, unsweetened
Nonalcoholic beverages	92309000	Tea, iced, bottled, black
Nonalcoholic beverages	92309010	Tea, iced, bottled, black, decaffeinated
Nonalcoholic beverages	92309020	Tea, iced, bottled, black, diet
Nonalcoholic beverages	92309040	Tea, iced, bottled, black, unsweetened
Nonalcoholic beverages	92309500	Tea, iced, bottled, green
Nonalcoholic beverages	92309510	Tea, iced, bottled, green, diet
Nonalcoholic beverages	92309520	Tea, iced, bottled, green, unsweetened
Nonalcoholic beverages	92410110	Carbonated water, sweetened
Nonalcoholic beverages	92410210	Carbonated water, unsweetened
Nonalcoholic beverages	92410250	Carbonated water, sweetened, with low-calorie or no-calorie sweetener
Nonalcoholic beverages	92410310	Soft drink, cola
Nonalcoholic beverages	92410320	Soft drink, cola, diet
Nonalcoholic beverages	92410340	Soft drink, cola, decaffeinated
Nonalcoholic beverages	92410350	Soft drink, cola, decaffeinated, diet
Nonalcoholic beverages	92410360	Soft drink, pepper type
Nonalcoholic beverages	92410370	Soft drink, pepper type, diet
Nonalcoholic beverages	92410390	Soft drink, pepper type, decaffeinated
Nonalcoholic beverages	92410410	Soft drink, cream soda
Nonalcoholic beverages	92410510	Soft drink, fruit flavored, caffeine free
Nonalcoholic beverages	92410520	Soft drink, fruit flavored, diet, caffeine free
Nonalcoholic beverages	92410550	Soft drink, fruit flavored, caffeine containing
Nonalcoholic beverages	92410560	Soft drink, fruit flavored, caffeine containing, diet
Nonalcoholic beverages	92410610	Soft drink, ginger ale
Nonalcoholic beverages	92410620	Soft drink, ginger ale, diet
Nonalcoholic beverages	92410710	Soft drink, root beer
Nonalcoholic beverages	92410720	Soft drink, root beer, diet
Nonalcoholic beverages	92411510	Soft drink, cola, fruit or vanilla flavored
Nonalcoholic beverages	92411610	Soft drink, cola, fruit or vanilla flavored, diet
Nonalcoholic beverages	92433000	Fruit juice drink, noncitrus, carbonated
Nonalcoholic beverages	92510610	Fruit juice drink
Nonalcoholic beverages	92510955	Lemonade, fruit juice drink
Nonalcoholic beverages	92510960	Lemonade, fruit flavored drink
Nonalcoholic beverages	92511015	Fruit flavored drink
Nonalcoholic beverages	92513000	Slush frozen drink
Nonalcoholic beverages	92530410	Fruit flavored drink, with high vitamin C
Nonalcoholic beverages	92530510	Cranberry juice drink, with high vitamin C
Nonalcoholic beverages	92530610	Fruit juice drink, with high vitamin C
Nonalcoholic beverages	92530950	Vegetable and fruit juice drink, with high vitamin C
Nonalcoholic beverages	92531030	Fruit juice drink (Sunny D)
Nonalcoholic beverages	92541010	Fruit flavored drink, powdered, reconstituted
Nonalcoholic beverages	92542000	Fruit flavored drink, with high vitamin C, powdered, reconstituted
Nonalcoholic beverages	92550030	Fruit juice drink, with high vitamin C, light
Nonalcoholic beverages	92550035	Fruit juice drink, light
Nonalcoholic beverages	92550040	Fruit juice drink, diet
Nonalcoholic beverages	92550110	Cranberry juice drink, with high vitamin C, light
Nonalcoholic beverages	92550350	Orange juice beverage, 40-50% juice, light
Nonalcoholic beverages	92550370	Lemonade, fruit juice drink, light
Nonalcoholic beverages	92550610	Fruit flavored drink, with high vitamin C, diet
Nonalcoholic beverages	92550620	Fruit flavored drink, diet
Nonalcoholic beverages	92552010	Fruit flavored drink, powdered, reconstituted, diet
Nonalcoholic beverages	92552030	Fruit juice drink (Capri Sun)
Nonalcoholic beverages	92582110	Fruit juice drink, added calcium (Sunny D)
Nonalcoholic beverages	92610020	Horchata beverage, made with water
Nonalcoholic beverages	92610030	Horchata beverage, made with milk
Nonalcoholic beverages	92611010	Oatmeal beverage with water
Nonalcoholic beverages	92611100	Oatmeal beverage with milk
Nonalcoholic beverages	92613010	Cornmeal beverage
Nonalcoholic beverages	92613510	Cornmeal beverage with chocolate milk
Nonalcoholic beverages	92803000	Nonalcoholic malt beverage
Noncarbonated water	94000100	Water, tap
Noncarbonated water	94100100	Water, bottled, unsweetened
Noncarbonated water	94100200	Water, bottled, sweetened, with low calorie sweetener
Noncarbonated water	94210100	Water, bottled, flavored (Propel Water)
Noncarbonated water	94210200	Water, bottled, flavored (Glaceau Vitamin Water)
Noncarbonated water	94220215	Water, bottled, flavored, sugar free (Glaceau Vitamin Water)
Nuts, nut butters, nut mixtures	42100050	Nuts, NFS
Nuts, nut butters, nut mixtures	42100100	Almonds, NFS
Nuts, nut butters, nut mixtures	42101000	Almonds, unroasted
Nuts, nut butters, nut mixtures	42101110	Almonds, salted
Nuts, nut butters, nut mixtures	42101120	Almonds, lightly salted
Nuts, nut butters, nut mixtures	42101130	Almonds, unsalted
Nuts, nut butters, nut mixtures	42101300	Almonds, flavored
Nuts, nut butters, nut mixtures	42102000	Brazil nuts
Nuts, nut butters, nut mixtures	42104000	Cashews, NFS
Nuts, nut butters, nut mixtures	42104050	Cashews, unroasted
Nuts, nut butters, nut mixtures	42104100	Cashews, salted
Nuts, nut butters, nut mixtures	42104105	Cashews, lightly salted
Nuts, nut butters, nut mixtures	42104110	Cashews, unsalted
Nuts, nut butters, nut mixtures	42104500	Cashews, honey roasted
Nuts, nut butters, nut mixtures	42106000	Coconut, fresh
Nuts, nut butters, nut mixtures	42106020	Coconut, packaged
Nuts, nut butters, nut mixtures	42109100	Macadamia nuts
Nuts, nut butters, nut mixtures	42110050	Mixed nuts, unroasted
Nuts, nut butters, nut mixtures	42110100	Mixed nuts, with peanuts, salted
Nuts, nut butters, nut mixtures	42110110	Mixed nuts, with peanuts, lightly salted
Nuts, nut butters, nut mixtures	42110120	Mixed nuts, with peanuts, unsalted
Nuts, nut butters, nut mixtures	42110150	Mixed nuts, without peanuts, salted
Nuts, nut butters, nut mixtures	42110160	Mixed nuts, without peanuts, unsalted
Nuts, nut butters, nut mixtures	42110300	Mixed nuts, honey roasted
Nuts, nut butters, nut mixtures	42111000	Peanuts, NFS
Nuts, nut butters, nut mixtures	42111030	Peanuts, boiled
Nuts, nut butters, nut mixtures	42111040	Peanuts, unroasted
Nuts, nut butters, nut mixtures	42111100	Peanuts, roasted, salted
Nuts, nut butters, nut mixtures	42111110	Peanuts, roasted, unsalted
Nuts, nut butters, nut mixtures	42111200	Peanuts, dry roasted, salted
Nuts, nut butters, nut mixtures	42111205	Peanuts, dry roasted, lightly salted
Nuts, nut butters, nut mixtures	42111210	Peanuts, dry roasted, unsalted
Nuts, nut butters, nut mixtures	42111500	Peanuts, honey roasted
Nuts, nut butters, nut mixtures	42112000	Pecans, NFS
Nuts, nut butters, nut mixtures	42112210	Pecans, unsalted
Nuts, nut butters, nut mixtures	42113000	Pine nuts
Nuts, nut butters, nut mixtures	42114130	Pistachio nuts, NFS
Nuts, nut butters, nut mixtures	42114140	Pistachio nuts, salted
Nuts, nut butters, nut mixtures	42114142	Pistachio nuts, lightly salted
Nuts, nut butters, nut mixtures	42114145	Pistachio nuts, unsalted
Nuts, nut butters, nut mixtures	42116000	Walnuts, excluding honey roasted
Nuts, nut butters, nut mixtures	42116100	Walnuts, honey roasted
Nuts, nut butters, nut mixtures	42200500	Almond butter
Nuts, nut butters, nut mixtures	42202000	Peanut butter
Nuts, nut butters, nut mixtures	42202010	Peanut butter, lower sodium
Nuts, nut butters, nut mixtures	42202130	Peanut butter, lower sugar
Nuts, nut butters, nut mixtures	42202150	Peanut butter, reduced fat
Nuts, nut butters, nut mixtures	42204050	Peanut sauce
Nuts, nut butters, nut mixtures	42204100	Gravy, vegetarian
Nuts, nut butters, nut mixtures	42301015	Peanut butter sandwich, with regular peanut butter, on white bread
Nuts, nut butters, nut mixtures	42301020	Peanut butter sandwich, with regular peanut butter, on wheat bread
Nuts, nut butters, nut mixtures	42301025	Peanut butter sandwich, with regular peanut butter, on whole wheat bread
Nuts, nut butters, nut mixtures	42302015	Peanut butter and jelly sandwich, with regular peanut butter, regular jelly, on white bread
Nuts, nut butters, nut mixtures	42302020	Peanut butter and jelly sandwich, with regular peanut butter, regular jelly, on wheat bread
Nuts, nut butters, nut mixtures	42302025	Peanut butter and jelly sandwich, with regular peanut butter, regular jelly, on whole wheat bread
Nuts, nut butters, nut mixtures	42302060	Peanut butter and jelly sandwich, with reduced fat peanut butter, regular jelly, on wheat bread
Nuts, nut butters, nut mixtures	42302105	Peanut butter and jelly sandwich, with regular peanut butter, reduced sugar jelly, on white bread
Nuts, nut butters, nut mixtures	42302115	Peanut butter and jelly sandwich, with regular peanut butter, reduced sugar jelly, on whole wheat bread
Nuts, nut butters, nut mixtures	42303100	Peanut butter and jelly sandwich, frozen commercial product without crusts
Nuts, nut butters, nut mixtures	42401010	Coconut milk, used in cooking
Nuts, nut butters, nut mixtures	42403010	Coconut water, unsweetened
Nuts, nut butters, nut mixtures	42404010	Coconut water, sweetened
Nuts, nut butters, nut mixtures	42500100	Trail mix with nuts
Nuts, nut butters, nut mixtures	42501000	Trail mix with nuts and fruit
Nuts, nut butters, nut mixtures	42501500	Trail mix with chocolate
Nuts, nut butters, nut mixtures	42502100	Trail mix with pretzels, cereal, or granola
Oils	82101000	Vegetable oil, NFS
Oils	82101500	Coconut oil
Oils	82104000	Olive oil
Oils	82107000	Sesame oil
Orange vegetables	73101010	Carrots, raw
Orange vegetables	73102190	Carrots, cooked, from restaurant
Orange vegetables	73102211	Carrots, fresh, cooked, no added fat
Orange vegetables	73102217	Carrots, fresh, cooked with oil
Orange vegetables	73102218	Carrots, fresh, cooked with butter or margarine
Orange vegetables	73102220	Carrots, NS as to form, cooked
Orange vegetables	73102221	Carrots, fresh, cooked, fat added, NS as to fat type
Orange vegetables	73102222	Carrots, frozen, cooked, fat added, NS as to fat type
Orange vegetables	73102241	Carrots, glazed, cooked
Orange vegetables	73105000	Beet juice
Orange vegetables	73105010	Carrot juice, 100%
Orange vegetables	73111220	Peas and carrots, cooked, NS as to form
Orange vegetables	73111221	Peas and carrots, fresh, cooked, fat added
Orange vegetables	73201020	Pumpkin, cooked
Orange vegetables	73303020	Winter squash, cooked, fat added
Orange vegetables	73401000	Sweet potato, NFS
Orange vegetables	73402010	Sweet potato, baked, peel eaten, no added fat
Orange vegetables	73402021	Sweet potato, baked, peel eaten, made with oil
Orange vegetables	73403010	Sweet potato, baked, peel not eaten, no added fat
Orange vegetables	73403021	Sweet potato, baked, peel not eaten, made with oil
Orange vegetables	73403022	Sweet potato, baked, peel not eaten, made with butter
Orange vegetables	73403023	Sweet potato, baked, peel not eaten, made with margarine
Orange vegetables	73405010	Sweet potato, boiled, no added fat
Orange vegetables	73406000	Sweet potato, candied
Orange vegetables	73409000	Sweet potato, casserole or mashed
Orange vegetables	73410210	Sweet potato chips
Orange vegetables	73410330	Sweet potato fries, from fresh, fried
Orange vegetables	73410400	Sweet potato fries, fast food / restaurant
Orange vegetables	73502000	Squash, winter type, soup, home recipe, canned, or ready-to-serve
Organ meats, frankfurters, sausages, lunchmeats	25170110	Tripe, cooked
Organ meats, frankfurters, sausages, lunchmeats	25170420	Gizzard, cooked
Organ meats, frankfurters, sausages, lunchmeats	25210110	Frankfurter or hot dog, NFS
Organ meats, frankfurters, sausages, lunchmeats	25210210	Frankfurter or hot dog, beef
Organ meats, frankfurters, sausages, lunchmeats	25210220	Frankfurter or hot dog, beef and pork
Organ meats, frankfurters, sausages, lunchmeats	25210280	Frankfurter or hot dog, meat and poultry
Organ meats, frankfurters, sausages, lunchmeats	25210410	Frankfurter or hot dog, turkey
Organ meats, frankfurters, sausages, lunchmeats	25220105	Beef sausage
Organ meats, frankfurters, sausages, lunchmeats	25220350	Bratwurst
Organ meats, frankfurters, sausages, lunchmeats	25220360	Bratwurst, with cheese
Organ meats, frankfurters, sausages, lunchmeats	25220410	Bologna, NFS
Organ meats, frankfurters, sausages, lunchmeats	25220435	Bologna, made from any kind of meat, reduced sodium
Organ meats, frankfurters, sausages, lunchmeats	25220710	Chorizo
Organ meats, frankfurters, sausages, lunchmeats	25221215	Pastrami, NFS
Organ meats, frankfurters, sausages, lunchmeats	25221250	Pepperoni, NFS
Organ meats, frankfurters, sausages, lunchmeats	25221310	Polish sausage
Organ meats, frankfurters, sausages, lunchmeats	25221350	Italian sausage
Organ meats, frankfurters, sausages, lunchmeats	25221400	Sausage, NFS
Organ meats, frankfurters, sausages, lunchmeats	25221405	Pork sausage
Organ meats, frankfurters, sausages, lunchmeats	25221408	Pork sausage, reduced sodium
Organ meats, frankfurters, sausages, lunchmeats	25221500	Salami, NFS
Organ meats, frankfurters, sausages, lunchmeats	25221505	Salami, made from any type of meat, reduced fat
Organ meats, frankfurters, sausages, lunchmeats	25221515	Salami, made from any type of meat, reduced sodium
Organ meats, frankfurters, sausages, lunchmeats	25221810	Thuringer
Organ meats, frankfurters, sausages, lunchmeats	25221830	Turkey or chicken sausage
Organ meats, frankfurters, sausages, lunchmeats	25221855	Turkey or chicken sausage, reduced sodium
Organ meats, frankfurters, sausages, lunchmeats	25221860	Turkey or chicken sausage, reduced fat
Organ meats, frankfurters, sausages, lunchmeats	25221870	Turkey or chicken and pork sausage
Organ meats, frankfurters, sausages, lunchmeats	25221910	Vienna sausage, canned
Organ meats, frankfurters, sausages, lunchmeats	25230110	Luncheon meat, NFS
Organ meats, frankfurters, sausages, lunchmeats	25230210	Ham, prepackaged or deli, luncheon meat
Organ meats, frankfurters, sausages, lunchmeats	25230220	Ham, prepackaged or deli, luncheon meat, reduced sodium
Organ meats, frankfurters, sausages, lunchmeats	25230320	Chicken, prepackaged or deli, luncheon meat
Organ meats, frankfurters, sausages, lunchmeats	25230530	Ham and pork, canned luncheon meat, chopped, minced, pressed, spiced
Organ meats, frankfurters, sausages, lunchmeats	25230560	Liverwurst
Organ meats, frankfurters, sausages, lunchmeats	25230780	Turkey, prepackaged or deli, luncheon meat
Organ meats, frankfurters, sausages, lunchmeats	25230785	Turkey, prepackaged or deli, luncheon meat, reduced sodium
Organ meats, frankfurters, sausages, lunchmeats	25230800	Turkey ham, prepackaged or deli, luncheon meat
Organ meats, frankfurters, sausages, lunchmeats	25231110	Beef, prepackaged or deli, luncheon meat
Other fruits	63100100	Fruit, NFS
Other fruits	63100110	Fruit, pickled
Other fruits	63101000	Apple, raw
Other fruits	63101110	Applesauce, regular
Other fruits	63101120	Applesauce, unsweetened
Other fruits	63101150	Applesauce, flavored
Other fruits	63105010	Avocado, raw
Other fruits	63107010	Banana, raw
Other fruits	63109010	Cantaloupe, raw
Other fruits	63115010	Cherries, raw
Other fruits	63123000	Grapes, raw
Other fruits	63125010	Guava, raw
Other fruits	63126500	Kiwi fruit, raw
Other fruits	63126510	Lychee
Other fruits	63127010	Honeydew melon, raw
Other fruits	63129010	Mango, raw
Other fruits	63129030	Mango, canned
Other fruits	63131010	Nectarine, raw
Other fruits	63133010	Papaya, raw
Other fruits	63135010	Peach, raw
Other fruits	63135110	Peach, canned, NFS
Other fruits	63135140	Peach, canned, in syrup
Other fruits	63135170	Peach, canned, juice pack
Other fruits	63137010	Pear, raw
Other fruits	63137140	Pear, canned, in syrup
Other fruits	63139010	Persimmon, raw
Other fruits	63141010	Pineapple, raw
Other fruits	63141110	Pineapple, canned, NFS
Other fruits	63141140	Pineapple, canned, in syrup
Other fruits	63141170	Pineapple, canned, juice pack
Other fruits	63143010	Plum, raw
Other fruits	63145010	Pomegranate, raw
Other fruits	63149010	Watermelon, raw
Other fruits	63200100	Berries, NFS
Other fruits	63201010	Blackberries, raw
Other fruits	63203010	Blueberries, raw
Other fruits	63203600	Blueberries, frozen
Other fruits	63207110	Cranberry sauce
Other fruits	63219000	Raspberries, raw
Other fruits	63223020	Strawberries, raw
Other fruits	63223610	Strawberries, frozen
Other fruits	63311000	Fruit salad, fresh or raw, excluding citrus fruits, no dressing
Other fruits	63311110	Fruit cocktail, canned, NFS
Other fruits	63311140	Fruit cocktail, canned, in syrup
Other fruits	63311170	Fruit cocktail, canned, juice pack
Other fruits	63401070	Fruit, chocolate covered
Other fruits	63402960	Fruit salad, excluding citrus fruits, with whipped cream
Other fruits	63409010	Guacamole, NFS
Other fruits	63409015	Guacamole with tomatoes
Other fruits	63409020	Chutney
Other fruits	63420105	Frozen fruit juice bar
Other fruits	63430150	Sorbet
Other vegetables	75100250	Raw vegetable, NFS
Other vegetables	75100300	Sprouts, NFS
Other vegetables	75101000	Bean sprouts, raw
Other vegetables	75101800	Green beans, raw
Other vegetables	75102750	Brussels sprouts, raw
Other vegetables	75103000	Cabbage, green, raw
Other vegetables	75105000	Cabbage, red, raw
Other vegetables	75107000	Cauliflower, raw
Other vegetables	75109000	Celery, raw
Other vegetables	75109600	Corn, raw
Other vegetables	75111000	Cucumber, raw
Other vegetables	75111500	Garlic, raw
Other vegetables	75111800	Jicama, raw
Other vegetables	75113000	Lettuce, raw
Other vegetables	75113060	Lettuce, Boston, raw
Other vegetables	75113080	Lettuce, arugula, raw
Other vegetables	75114000	Mixed salad greens, raw
Other vegetables	75115000	Mushrooms, raw
Other vegetables	75117010	Onions, green, raw
Other vegetables	75117020	Onions, raw
Other vegetables	75121000	Pepper, hot chili, raw
Other vegetables	75122000	Pepper, raw, NFS
Other vegetables	75122100	Pepper, sweet, green, raw
Other vegetables	75122200	Pepper, sweet, red, raw
Other vegetables	75124000	Pepper, banana, raw
Other vegetables	75125000	Radish, raw
Other vegetables	75127500	Seaweed, raw
Other vegetables	75127750	Snowpeas, raw
Other vegetables	75128000	Summer squash, yellow, raw
Other vegetables	75128010	Summer squash, green, raw
Other vegetables	75132000	Mixed vegetable juice
Other vegetables	75140500	Broccoli salad with cauliflower, cheese, bacon bits, and dressing
Other vegetables	75140510	Broccoli slaw salad
Other vegetables	75140990	Cabbage salad or coleslaw, from fast food / restaurant
Other vegetables	75141000	Cabbage salad or coleslaw, made with coleslaw dressing
Other vegetables	75141040	Cabbage salad or coleslaw, made with any type of fat free dressing
Other vegetables	75141100	Cabbage salad or coleslaw with apples and/or raisins, with dressing
Other vegetables	75142550	Cucumber salad, made with Italian dressing
Other vegetables	75142600	Cucumber salad made with cucumber and vinegar
Other vegetables	75143000	Lettuce, salad with assorted vegetables including tomatoes and/or carrots, no dressing
Other vegetables	75200700	Aloe vera juice drink
Other vegetables	75201020	Artichokes, NS as to form, cooked
Other vegetables	75202011	Asparagus, fresh, cooked, no added fat
Other vegetables	75202020	Asparagus, NS as to form, cooked
Other vegetables	75202021	Asparagus, fresh, cooked, fat added, NS as to fat type
Other vegetables	75202027	Asparagus, fresh, cooked with oil
Other vegetables	75202028	Asparagus, fresh, cooked with butter or margarine
Other vegetables	75204012	Lima beans, from frozen, no added fat
Other vegetables	75204022	Lima beans, from frozen, fat added
Other vegetables	75205005	Green beans, cooked, from restaurant
Other vegetables	75205021	Green beans, fresh, cooked, no added fat
Other vegetables	75205022	Green beans, frozen, cooked, no added fat
Other vegetables	75205023	Green beans, canned, cooked, no added fat
Other vegetables	75205030	Green beans, NS as to form, cooked
Other vegetables	75205031	Green beans, fresh, cooked, fat added, NS as to fat type
Other vegetables	75205032	Green beans, frozen, cooked, fat added, NS as to fat type
Other vegetables	75205044	Green beans, fresh, cooked with oil
Other vegetables	75205045	Green beans, fresh, cooked with butter or margarine
Other vegetables	75205048	Green beans, frozen, cooked with butter or margarine
Other vegetables	75205050	Green beans, canned, cooked with oil
Other vegetables	75205051	Green beans, canned, cooked with butter or margarine
Other vegetables	75205120	Green beans, canned, reduced sodium, cooked, no added fat
Other vegetables	75207021	Bean sprouts, cooked
Other vegetables	75208020	Beets, NS as to form, cooked
Other vegetables	75208021	Beets, fresh, cooked, fat added
Other vegetables	75208310	Bitter melon, cooked
Other vegetables	75209011	Brussels sprouts, fresh, cooked, no added fat
Other vegetables	75209020	Brussels sprouts, NS as to form, cooked
Other vegetables	75209021	Brussels sprouts, fresh, cooked, fat added
Other vegetables	75210010	Cabbage, Chinese, cooked, no added fat
Other vegetables	75210020	Cabbage, Chinese, cooked, fat added
Other vegetables	75211020	Cabbage, green, cooked, no added fat
Other vegetables	75211030	Cabbage, green, cooked, fat added, NS as to fat type
Other vegetables	75211031	Cabbage, green, cooked with oil
Other vegetables	75211032	Cabbage, green, cooked with butter or margarine
Other vegetables	75213120	Cactus, cooked, fat added
Other vegetables	75214012	Cauliflower, frozen, cooked, no added fat
Other vegetables	75214020	Cauliflower, NS as to form, cooked
Other vegetables	75214021	Cauliflower, fresh, cooked, fat added, NS as to fat type
Other vegetables	75214022	Cauliflower, frozen, cooked, fat added, NS as to fat type
Other vegetables	75214027	Cauliflower, fresh, cooked with oil
Other vegetables	75214028	Cauliflower, fresh, cooked with butter or margarine
Other vegetables	75214031	Cauliflower, frozen, cooked with butter or margarine
Other vegetables	75215020	Celery, cooked
Other vegetables	75215511	Christophine, cooked
Other vegetables	75215990	Corn, cooked, from restaurant
Other vegetables	75216111	Corn, fresh, cooked, no added fat
Other vegetables	75216112	Corn, frozen, cooked, no added fat
Other vegetables	75216113	Corn, canned, cooked, no added fat
Other vegetables	75216120	Corn, NS as to form, cooked
Other vegetables	75216121	Corn, fresh, cooked, fat added, NS as to fat type
Other vegetables	75216122	Corn, frozen, cooked, fat added, NS as to fat type
Other vegetables	75216123	Corn, canned, cooked, fat added, NS as to fat type
Other vegetables	75216135	Corn, fresh, cooked with butter or margarine
Other vegetables	75216138	Corn, frozen, cooked with butter or margarine
Other vegetables	75216141	Corn, canned, cooked with oil
Other vegetables	75216142	Corn, canned, cooked with butter or margarine
Other vegetables	75216153	Corn, creamed
Other vegetables	75216310	Corn, canned, reduced sodium, cooked, no added fat
Other vegetables	75216322	Corn, canned, reduced sodium, cooked with butter or margarine
Other vegetables	75216720	Cucumber, cooked
Other vegetables	75217020	Eggplant, cooked, fat added
Other vegetables	75217400	Garlic, cooked
Other vegetables	75218501	Lotus root, cooked
Other vegetables	75219011	Mushrooms, fresh, cooked, no added fat
Other vegetables	75219020	Mushrooms, NS as to form, cooked
Other vegetables	75219021	Mushrooms, fresh, cooked, fat added, NS as to fat type
Other vegetables	75219023	Mushrooms, canned, cooked
Other vegetables	75219033	Mushrooms, fresh, cooked with oil
Other vegetables	75219034	Mushrooms, fresh, cooked with butter or margarine
Other vegetables	75220011	Okra, fresh, cooked, no added fat
Other vegetables	75220021	Okra, fresh, cooked, fat added
Other vegetables	75220051	Lettuce, cooked
Other vegetables	75221011	Onions, cooked, no added fat
Other vegetables	75221021	Onions, cooked, fat added
Other vegetables	75221030	Onions, pearl, cooked
Other vegetables	75221061	Onions, green, cooked
Other vegetables	75223023	Blackeyed peas, from canned
Other vegetables	75224000	Green peas, cooked, from restaurant
Other vegetables	75224022	Green peas, frozen, cooked, no added fat
Other vegetables	75224023	Green peas, canned, cooked, no added fat
Other vegetables	75224030	Green peas, NS as to form, cooked
Other vegetables	75224032	Green peas, frozen, cooked, fat added, NS as to fat type
Other vegetables	75224050	Green peas, canned, cooked with butter or margarine
Other vegetables	75226020	Peppers, green, cooked
Other vegetables	75226060	Peppers, red, cooked
Other vegetables	75226111	Hot peppers, cooked
Other vegetables	75230000	Sauerkraut
Other vegetables	75231021	Snowpea, fresh, cooked, fat added
Other vegetables	75232120	Seaweed, cooked, fat added
Other vegetables	75233011	Summer squash, yellow or green, fresh, cooked, no added fat
Other vegetables	75233020	Summer squash, yellow or green, NS as to form, cooked
Other vegetables	75233021	Summer squash, yellow or green, fresh, cooked, fat added, NS as to fat type
Other vegetables	75233027	Summer squash, yellow or green, fresh, cooked with oil
Other vegetables	75233028	Summer squash, yellow or green, fresh, cooked with butter or margarine
Other vegetables	75233220	Spaghetti squash, cooked
Other vegetables	75234021	Turnip, cooked
Other vegetables	75302080	Bean salad, yellow and/or green string beans
Other vegetables	75306998	Peppers and onions, cooked, no added fat
Other vegetables	75307000	Peppers and onions, cooked, fat added
Other vegetables	75310990	Classic mixed vegetables, cooked, from restaurant
Other vegetables	75311012	Classic mixed vegetables, frozen, cooked, no added fat
Other vegetables	75311013	Classic mixed vegetables, canned, cooked, no added fat
Other vegetables	75311020	Classic mixed vegetables, NS as to form, cooked
[truncated: 735 more rows]

## Sheet: WWEIA
WWEIA group	USDA food code	Food item
Apple juice	64101010	Apple cider
Apple juice	64104010	Apple juice, 100%
Apple juice	64104030	Apple juice, 100%, with calcium added
Apples	63101000	Apple, raw
Apples	63101110	Applesauce, regular
Apples	63101120	Applesauce, unsweetened
Apples	63101150	Applesauce, flavored
Bacon	21601000	Beef, bacon, cooked
Bacon	21601010	Beef, bacon, reduced sodium, cooked
Bacon	22600100	Bacon, NS as to type of meat, cooked
Bacon	22600200	Pork bacon, NS as to fresh, smoked or cured, cooked
Bacon	22600210	Pork bacon, NS as to fresh, smoked or cured, reduced sodium, cooked
Bacon	22601000	Pork bacon, smoked or cured, cooked
Bacon	22601040	Bacon or side pork, fresh, cooked
Bacon	24208500	Turkey bacon, cooked
Bacon	24208510	Turkey bacon, reduced sodium, cooked
Bacon	41810250	Bacon bits
Bagels and English muffins	51180010	Bagel
Bagels and English muffins	51180030	Bagel, with raisins
Bagels and English muffins	51180080	Bagel, with fruit other than raisins
Bagels and English muffins	51186010	Muffin, English
Bagels and English muffins	51186100	Muffin, English, with raisins
Bagels and English muffins	51301700	Bagel, wheat
Bagels and English muffins	51301750	Bagel, whole wheat
Bagels and English muffins	51301800	Bagel, wheat, with raisins
Bagels and English muffins	51301805	Bagel, whole wheat, with raisins
Bagels and English muffins	51303010	Muffin, English, wheat or cracked wheat
Bagels and English muffins	51303030	Muffin, English, whole wheat
Bagels and English muffins	51303070	Muffin, English, whole wheat, with raisins
Bagels and English muffins	51630000	Bagel, multigrain
Bananas	63107010	Banana, raw
Bean, pea, legume dishes	41203030	Black bean salad
Bean, pea, legume dishes	41209000	Falafel
Bean, pea, legume dishes	41221020	Chili with beans, without meat
Bean, pea, legume dishes	41311030	Lentil curry
Bean, pea, legume dishes	41311040	Lentil curry with rice
Bean, pea, legume dishes	41812450	Vegetarian chili, made with meat substitute
Bean, pea, legume dishes	58160100	Beans and rice, from fast food / restaurant
Bean, pea, legume dishes	58160106	Pinto beans and rice, from fast food / restaurant
Bean, pea, legume dishes	58160110	Beans and white rice
Bean, pea, legume dishes	58160120	Beans and rice, with tomatoes
Bean, pea, legume dishes	58160132	Beans and rice, with meat
Bean, pea, legume dishes	58160150	Kidney beans and white rice
Bean, pea, legume dishes	58160154	Black beans and white rice
Bean, pea, legume dishes	58160156	Pinto beans and white rice
Bean, pea, legume dishes	58161320	Beans and brown rice
Bean, pea, legume dishes	58161322	Black beans and brown rice
Bean, pea, legume dishes	58161323	Pinto beans and brown rice
Beans, peas, legumes	41100990	Beans, NFS
Beans, peas, legumes	41101010	Beans, from dried, NS as to type, fat added
Beans, peas, legumes	41101080	Beans, from fast food / restaurant, NS as to type
Beans, peas, legumes	41101110	White beans, from dried, fat added
Beans, peas, legumes	41101140	White beans, from canned, fat added
Beans, peas, legumes	41101990	Black beans, NFS
Beans, peas, legumes	41102010	Black beans, from dried, fat added
Beans, peas, legumes	41102020	Black beans, from dried, no added fat
Beans, peas, legumes	41102040	Black beans, from canned, fat added
Beans, peas, legumes	41102080	Black beans, from canned, no added fat
Beans, peas, legumes	41102150	Black beans, from fast food / restaurant
Beans, peas, legumes	41103990	Pinto beans, NFS
Beans, peas, legumes	41104010	Pinto beans, from dried, fat added
Beans, peas, legumes	41104020	Pinto beans, from dried, no added fat
Beans, peas, legumes	41104040	Pinto beans, from canned, fat added
Beans, peas, legumes	41104080	Pinto beans, from canned, no added fat
Beans, peas, legumes	41104200	Pinto beans, from fast food / restaurant
Beans, peas, legumes	41104250	Pinto beans with meat
Beans, peas, legumes	41105990	Kidney beans, NFS
Beans, peas, legumes	41106010	Kidney beans, from dried, fat added
Beans, peas, legumes	41106020	Kidney beans, from dried, no added fat
Beans, peas, legumes	41106040	Kidney beans, from canned, fat added
Beans, peas, legumes	41106150	Kidney beans, from fast food / restaurant
Beans, peas, legumes	41106170	Kidney beans with meat
Beans, peas, legumes	41106510	Peruvian beans, from dried
Beans, peas, legumes	41107010	Soybeans, cooked
Beans, peas, legumes	41108010	Mung beans, cooked
Beans, peas, legumes	41201010	Baked beans
Beans, peas, legumes	41201050	Baked beans from fast food / restaurant
Beans, peas, legumes	41202510	Beans and tomatoes, fat added
Beans, peas, legumes	41205010	Refried beans
Beans, peas, legumes	41205017	Refried beans, from fast food / restaurant
Beans, peas, legumes	41208030	Pork and beans
Beans, peas, legumes	41208100	Beans with meat, NS as to type
Beans, peas, legumes	41300990	Blackeyed peas, NFS
Beans, peas, legumes	41301010	Blackeyed peas, from dried
Beans, peas, legumes	41301990	Chickpeas, NFS
Beans, peas, legumes	41302010	Chickpeas, from dried, fat added
Beans, peas, legumes	41302020	Chickpeas, from dried, no added fat
Beans, peas, legumes	41302040	Chickpeas, from canned, fat added
Beans, peas, legumes	41302080	Chickpeas, from canned, no added fat
Beans, peas, legumes	41304970	Lentils, NFS
Beans, peas, legumes	41304990	Lentils, from dried, fat added
Beans, peas, legumes	41305000	Lentils, from dried, no added fat
Beans, peas, legumes	41311000	Papad, grilled or broiled
Beans, peas, legumes	41420020	Edamame, cooked
Beef, excludes ground	20000000	Meat, NFS
Beef, excludes ground	21000100	Beef, NS as to cut, cooked, NS as to fat eaten
Beef, excludes ground	21000110	Beef, NS as to cut, cooked, lean and fat eaten
Beef, excludes ground	21000120	Beef, NS as to cut, cooked, lean only eaten
Beef, excludes ground	21101000	Beef steak, NS as to cooking method, NS as to fat eaten
Beef, excludes ground	21101020	Beef steak, NS as to cooking method, lean only eaten
Beef, excludes ground	21101110	Beef steak, broiled or baked, NS as to fat eaten
Beef, excludes ground	21101120	Beef steak, broiled or baked, lean and fat eaten
Beef, excludes ground	21101130	Beef steak, broiled or baked, lean only eaten
Beef, excludes ground	21102110	Beef steak, fried, NS as to fat eaten
Beef, excludes ground	21102120	Beef steak, fried, lean and fat eaten
Beef, excludes ground	21102130	Beef steak, fried, lean only eaten
Beef, excludes ground	21103110	Beef steak, breaded or floured, baked or fried, NS as to fat eaten
Beef, excludes ground	21103120	Beef steak, breaded or floured, baked or fried, lean and fat eaten
Beef, excludes ground	21103130	Beef steak, breaded or floured, baked or fried, lean only eaten
Beef, excludes ground	21104110	Beef steak, battered, fried, NS as to fat eaten
Beef, excludes ground	21105120	Beef steak, braised, lean and fat eaten
Beef, excludes ground	21105130	Beef steak, braised, lean only eaten
Beef, excludes ground	21301000	Beef, oxtails, cooked
Beef, excludes ground	21304110	Beef, shortribs, cooked, lean and fat eaten
Beef, excludes ground	21304120	Beef, shortribs, cooked, lean only eaten
Beef, excludes ground	21304220	Beef, shortribs, barbecued, with sauce, lean only eaten
Beef, excludes ground	21401000	Beef, roast, roasted, NS as to fat eaten
Beef, excludes ground	21401110	Beef, roast, roasted, lean and fat eaten
Beef, excludes ground	21401120	Beef, roast, roasted, lean only eaten
Beef, excludes ground	21407000	Beef, pot roast, braised or boiled, NS as to fat eaten
Beef, excludes ground	21407110	Beef, pot roast, braised or boiled, lean and fat eaten
Beef, excludes ground	21407120	Beef, pot roast, braised or boiled, lean only eaten
Beef, excludes ground	21417100	Beef brisket, cooked, NS as to fat eaten
Beef, excludes ground	21417110	Beef brisket, cooked, lean and fat eaten
Beef, excludes ground	21417120	Beef brisket, cooked, lean only eaten
Beef, excludes ground	21420100	Beef, sandwich steak, flaked, formed, thinly sliced
Beer	93101000	Beer
Beer	93102000	Beer, light
Beer	93102100	Beer, low carb
Beer	93102300	Beer, higher alcohol
Beer	93106000	Alcoholic malt beverage, sweetened
Beer	93106100	Alcoholic malt beverage
Beer	93106500	Hard cider
Biscuits, muffins, quick breads	52101000	Biscuit, NFS
Biscuits, muffins, quick breads	52102040	Biscuit, from refrigerated dough
Biscuits, muffins, quick breads	52103000	Biscuit, from fast food / restaurant
Biscuits, muffins, quick breads	52104010	Biscuit, home recipe
Biscuits, muffins, quick breads	52104100	Biscuit, cheese
Biscuits, muffins, quick breads	52105100	Scone
Biscuits, muffins, quick breads	52105200	Scone, with fruit
Biscuits, muffins, quick breads	52201000	Cornbread, prepared from mix
Biscuits, muffins, quick breads	52202060	Cornbread, made from home recipe
Biscuits, muffins, quick breads	52206010	Cornbread muffin, stick, round
Biscuits, muffins, quick breads	52206060	Cornbread muffin, stick, round, made from home recipe
Biscuits, muffins, quick breads	52209010	Hush puppy
Biscuits, muffins, quick breads	52302010	Muffin, fruit
Biscuits, muffins, quick breads	52302020	Muffin, fruit, low fat
Biscuits, muffins, quick breads	52302500	Muffin, chocolate chip
Biscuits, muffins, quick breads	52302600	Muffin, chocolate
Biscuits, muffins, quick breads	52304010	Muffin, wheat bran
Biscuits, muffins, quick breads	52304100	Muffin, oatmeal
Biscuits, muffins, quick breads	52306010	Muffin, plain
Biscuits, muffins, quick breads	52405010	Bread, fruit
Biscuits, muffins, quick breads	52407000	Bread, zucchini
Biscuits, muffins, quick breads	55610300	Dumpling, plain
Biscuits, muffins, quick breads	58117110	Cornmeal fritter, Puerto Rican style
Biscuits, muffins, quick breads	71945020	Yam buns; Puerto Rican style
Blueberries and other berries	63200100	Berries, NFS
Blueberries and other berries	63201010	Blackberries, raw
Blueberries and other berries	63203010	Blueberries, raw
Blueberries and other berries	63203600	Blueberries, frozen
Blueberries and other berries	63207110	Cranberry sauce
Blueberries and other berries	63219000	Raspberries, raw
Bottled water	94100100	Water, bottled, unsweetened
Broccoli	72103030	Broccoli raab, cooked
Broccoli	72201100	Broccoli, raw
Broccoli	72201190	Broccoli, cooked, from restaurant
Broccoli	72201211	Broccoli, fresh, cooked, no added fat
Broccoli	72201212	Broccoli, frozen, cooked, no added fat
Broccoli	72201220	Broccoli, NS as to form, cooked
Broccoli	72201221	Broccoli, fresh, cooked, fat added, NS as to fat type
Broccoli	72201222	Broccoli, frozen, cooked, fat added, NS as to fat type
Broccoli	72201223	Broccoli, fresh, cooked with oil
Broccoli	72201224	Broccoli, fresh, cooked with butter or margarine
Broccoli	72201227	Broccoli, frozen, cooked with butter or margarine
Burgers (single code)	27510140	Cheeseburger slider, from fast food
Burgers (single code)	27510160	Cheeseburger, from fast food, 1 small patty
Burgers (single code)	27510170	Cheeseburger (Burger King)
Burgers (single code)	27510171	Whopper Jr with cheese (Burger King)
Burgers (single code)	27510172	Cheeseburger (McDonalds)
Burgers (single code)	27510191	Cheeseburger slider
Burgers (single code)	27510195	Cheeseburger, on white bun, 1 small patty
Burgers (single code)	27510215	Cheeseburger, from fast food, 1 medium patty
Burgers (single code)	27510231	Whopper with cheese (Burger King)
Burgers (single code)	27510232	Quarter Pounder with cheese (McDonalds)
Burgers (single code)	27510241	Cheeseburger, on white bun, 1 medium patty
Burgers (single code)	27510242	Cheeseburger, on wheat bun, 1 medium patty
Burgers (single code)	27510245	Cheeseburger, on white bun, 1 large patty
Burgers (single code)	27510246	Cheeseburger, on wheat bun, 1 large patty
Burgers (single code)	27510254	Double cheeseburger, on white bun, 2 small patties
Burgers (single code)	27510257	Double cheeseburger, on white bun, 2 medium patties
Burgers (single code)	27510258	Double cheeseburger, on wheat bun, 2 medium patties
Burgers (single code)	27510371	Double cheeseburger, from fast food, 2 small patties
Burgers (single code)	27510386	Double cheeseburger (Burger King)
Burgers (single code)	27510387	Double cheeseburger (McDonalds)
Burgers (single code)	27510388	McDouble (McDonalds)
Burgers (single code)	27510389	Big Mac (McDonalds)
Burgers (single code)	27510401	Double cheeseburger, from fast food, 2 medium patties
Burgers (single code)	27510531	Hamburger, from fast food, 1 small patty
Burgers (single code)	27510551	Hamburger (Burger King)
Burgers (single code)	27510552	Whopper Jr (Burger King)
Burgers (single code)	27510553	Hamburger (McDonalds)
Burgers (single code)	27510573	Hamburger slider
Burgers (single code)	27510575	Hamburger, on white bun, 1 small patty
Burgers (single code)	27510601	Hamburger, from fast food, 1 medium patty
Burgers (single code)	27510615	Whopper (Burger King)
Burgers (single code)	27510631	Hamburger, on white bun, 1 medium patty
Burgers (single code)	27510635	Hamburger, on white bun, 1 large patty
Burgers (single code)	27510671	Double hamburger, from fast food, 2 medium patties
Burgers (single code)	27545100	Turkey or chicken burger, on white bun
Burritos and tacos	27416300	Beef taco filling: beef, cheese, tomato, taco sauce
Burritos and tacos	58100100	Burrito with meat
Burritos and tacos	58100120	Burrito with meat and beans
Burritos and tacos	58100125	Burrito with meat and beans, from fast food
Burritos and tacos	58100135	Burrito with meat and sour cream
Burritos and tacos	58100145	Burrito with meat, beans, and sour cream, from fast food
Burritos and tacos	58100160	Burrito with meat, beans, and rice
Burritos and tacos	58100165	Burrito with meat, beans, rice, and sour cream
Burritos and tacos	58100200	Burrito with chicken
Burritos and tacos	58100235	Burrito with chicken and sour cream
Burritos and tacos	58100255	Burrito with chicken, beans, and rice
Burritos and tacos	58100260	Burrito with chicken, beans, rice, and sour cream
Burritos and tacos	58100300	Burrito with beans and rice, meatless
Burritos and tacos	58100320	Burrito with beans, meatless
Burritos and tacos	58100325	Burrito with beans, meatless, from fast food
Burritos and tacos	58101320	Taco or tostada with meat
Burritos and tacos	58101323	Taco or tostada with meat, from fast food
Burritos and tacos	58101325	Taco or tostada with meat and sour cream
Burritos and tacos	58101345	Soft taco with meat
Burritos and tacos	58101347	Soft taco with meat, from fast food
Burritos and tacos	58101350	Soft taco with meat and sour cream
Burritos and tacos	58101357	Soft taco with meat and sour cream, from fast food
Burritos and tacos	58101450	Soft taco with chicken
Burritos and tacos	58101457	Soft taco with chicken, from fast food
Burritos and tacos	58101460	Soft taco with chicken and sour cream
Burritos and tacos	58101520	Taco or tostada with chicken
Burritos and tacos	58101525	Taco or tostada with chicken and sour cream
Burritos and tacos	58101540	Taco or tostada with fish
Burritos and tacos	58101555	Soft taco with fish
Burritos and tacos	58101610	Soft taco with beans
Burritos and tacos	58101620	Soft taco with meat and beans
Burritos and tacos	58101625	Soft taco with chicken and beans
Burritos and tacos	58101630	Soft taco with meat, beans, and sour cream
Burritos and tacos	58101635	Soft taco with chicken, beans, and sour cream
Burritos and tacos	58101730	Taco or tostada with meat and beans
Burritos and tacos	58101930	Taco or tostada salad with meat
Burritos and tacos	58101935	Taco or tostada salad with chicken
Burritos and tacos	58101945	Taco or tostada salad with meat and sour cream
Butter and animal fats	81100500	Butter, NFS
Butter and animal fats	81101000	Butter, stick
Butter and animal fats	81101010	Butter, tub
Butter and animal fats	81101520	Butter, light
Butter and animal fats	81104490	Butter-oil blend, NFS
Butter and animal fats	81104510	Butter-oil blend, tub
Butter and animal fats	81204000	Ghee, clarified butter
Butter and animal fats	81322000	Honey butter
Cabbage	75103000	Cabbage, green, raw
Cabbage	75105000	Cabbage, red, raw
Cabbage	75210010	Cabbage, Chinese, cooked, no added fat
Cabbage	75210020	Cabbage, Chinese, cooked, fat added
Cabbage	75211020	Cabbage, green, cooked, no added fat
Cabbage	75211030	Cabbage, green, cooked, fat added, NS as to fat type
Cabbage	75211031	Cabbage, green, cooked with oil
Cabbage	75211032	Cabbage, green, cooked with butter or margarine
Cakes and pies	53100100	Cake or cupcake, NS as to type
Cakes and pies	53102100	Cake or cupcake, applesauce, without icing or filling
Cakes and pies	53104260	Cake or cupcake, carrot, with icing or filling
Cakes and pies	53104400	Cake or cupcake, coconut, with icing or filling
Cakes and pies	53104500	Cheesecake
Cakes and pies	53104550	Cheesecake with fruit
Cakes and pies	53105270	Cake or cupcake, chocolate, devil's food or fudge, with icing or filling
Cakes and pies	53105275	Cake or cupcake, chocolate, devil's food or fudge, without icing or filling
Cakes and pies	53108200	Snack cake, chocolate, with icing or filling
Cakes and pies	53109200	Snack cake, not chocolate, with icing or filling
Cakes and pies	53112100	Ice cream cake
Cakes and pies	53114000	Cake or cupcake, lemon, without icing or filling
Cakes and pies	53114100	Cake or cupcake, lemon, with icing or filling
Cakes and pies	53115100	Cake or cupcake, marble, without icing or filling
Cakes and pies	53115200	Cake or cupcake, marble, with icing or filling
Cakes and pies	53115310	Cake or cupcake, nut, without icing or filling
Cakes and pies	53116000	Cake, pound, without icing or filling
Cakes and pies	53116020	Cake, pound, with icing or filling
Cakes and pies	53118500	Cake, torte
Cakes and pies	53118550	Cake, tres leche
Cakes and pies	53119000	Cake, pineapple, upside down
Cakes and pies	53120270	Cake or cupcake, white, with icing or filling
Cakes and pies	53120275	Cake or cupcake, white, without icing or filling
Cakes and pies	53121270	Cake or cupcake, yellow, with icing or filling
Cakes and pies	53121275	Cake or cupcake, yellow, without icing or filling
Cakes and pies	53123070	Cake, shortcake, sponge type, with whipped cream and fruit
Cakes and pies	53301000	Pie, apple, two crust
Cakes and pies	53301070	Pie, apple, individual size or tart
Cakes and pies	53301500	Pie, apple, one crust
Cakes and pies	53305000	Pie, cherry, two crust
Cakes and pies	53307050	Pie, peach, one crust
Cakes and pies	53341000	Pie, banana cream
Cakes and pies	53342000	Pie, chocolate cream
Cakes and pies	53347000	Pie, pumpkin
Cakes and pies	53360000	Pie, sweet potato
Cakes and pies	53381000	Pie, lemon meringue
Cakes and pies	53385000	Pie, pecan
Cakes and pies	53391000	Pie shell
Cakes and pies	53410100	Cobbler, apple
Cakes and pies	53410800	Cobbler, peach
Cakes and pies	53450000	Turnover or dumpling, apple
Candy containing chocolate	91700500	M&M's Almond Chocolate Candies
Candy containing chocolate	91701010	Almonds, chocolate covered
Candy containing chocolate	91703040	Caramel candy, chocolate covered
Candy containing chocolate	91703070	Rolo
Candy containing chocolate	91703200	TWIX Caramel Cookie Bars
Candy containing chocolate	91705010	Milk chocolate candy, plain
Candy containing chocolate	91705020	Milk chocolate candy, with cereal
Candy containing chocolate	91705030	Kit Kat
Candy containing chocolate	91705040	Chocolate, milk, with nuts, not almond or peanuts
Candy containing chocolate	91705050	Milk chocolate candy, with fruit and nuts
Candy containing chocolate	91705060	Milk chocolate candy, with almonds
Candy containing chocolate	91705070	Chocolate, milk, with peanuts
Candy containing chocolate	91705200	Chocolate, semi-sweet morsel
Candy containing chocolate	91705300	Chocolate, sweet or dark
Candy containing chocolate	91705310	Chocolate, sweet or dark, with almonds
Candy containing chocolate	91706000	Coconut candy, chocolate covered
Candy containing chocolate	91707010	Fondant, chocolate covered
Candy containing chocolate	91713030	Fudge, chocolate
Candy containing chocolate	91715100	SNICKERS Bar
Candy containing chocolate	91715200	Baby Ruth
Candy containing chocolate	91718100	Butterfinger
Candy containing chocolate	91718200	Chocolate-flavored sprinkles
Candy containing chocolate	91726130	MILKY WAY Bar
Candy containing chocolate	91726420	3 MUSKETEERS Bar
Candy containing chocolate	91727010	Nuts, chocolate covered, not almonds or peanuts
Candy containing chocolate	91728000	Nut roll, fudge or nougat, caramel and nuts
Candy containing chocolate	91731000	Peanuts, chocolate covered
Candy containing chocolate	91731010	M&M's Peanut Chocolate Candies
Candy containing chocolate	91731060	M&M's Peanut Butter Chocolate Candies
Candy containing chocolate	91734000	Peanut butter, chocolate covered
Candy containing chocolate	91734100	Reese's Peanut Butter Cup
Candy containing chocolate	91739010	Raisins, chocolate covered
Candy containing chocolate	91746100	M&M's Milk Chocolate Candies
Candy containing chocolate	91760100	Toffee, chocolate covered
Candy containing chocolate	91760200	Toffee, chocolate-coated, with nuts
Candy containing chocolate	91760500	Truffles
Candy containing chocolate	91770030	Dietetic or low calorie candy, chocolate covered
Candy not containing chocolate	91700010	Candy, NFS
Candy not containing chocolate	91703010	Caramel, chocolate-flavored roll
Candy not containing chocolate	91703020	Caramel, flavor other than chocolate
Candy not containing chocolate	91705400	Chocolate, white
Candy not containing chocolate	91707000	Fondant
Candy not containing chocolate	91708030	Fruit leather and fruit snacks candy
Candy not containing chocolate	91708070	Tamarind candy
Candy not containing chocolate	91708100	Fruit snacks candy, with high vitamin C
Candy not containing chocolate	91718300	Ladoo, round ball, Asian-Indian dessert
Candy not containing chocolate	91721000	Licorice
Candy not containing chocolate	91723000	Marshmallow
Candy not containing chocolate	91728500	Sugared pecans, sugar and egg white coating
Candy not containing chocolate	91733000	Peanut brittle
Candy not containing chocolate	91734200	Reese's Pieces
Candy not containing chocolate	91745010	Gumdrops
Candy not containing chocolate	91745020	Hard candy
Candy not containing chocolate	91745100	Skittles
Candy not containing chocolate	91750000	Taffy
Candy not containing chocolate	91800100	Chewing gum, NFS
Candy not containing chocolate	91801000	Chewing gum, regular
Candy not containing chocolate	91802000	Chewing gum, sugar free
Carrots	73101010	Carrots, raw
Carrots	73102190	Carrots, cooked, from restaurant
Carrots	73102211	Carrots, fresh, cooked, no added fat
Carrots	73102217	Carrots, fresh, cooked with oil
Carrots	73102218	Carrots, fresh, cooked with butter or margarine
Carrots	73102220	Carrots, NS as to form, cooked
Carrots	73102221	Carrots, fresh, cooked, fat added, NS as to fat type
Carrots	73102222	Carrots, frozen, cooked, fat added, NS as to fat type
Carrots	73102241	Carrots, glazed, cooked
Cereal bars	53710400	Cereal or granola bar (General Mills Fiber One Chewy Bar)
Cereal bars	53710500	Cereal or granola bar (Kellogg's Nutri-Grain Cereal Bar)
Cereal bars	53710504	Cereal or granola bar (Kellogg's Nutri-Grain Fruit and Nut Bar)
Cereal bars	53710700	Cereal or granola bar (Kellogg's Special K bar)
Cereal bars	53710810	Cereal or granola bar (KIND Fruit and Nut Bar)
Cereal bars	53710900	Cereal or granola bar (General Mills Nature Valley Chewy Trail Mix)
Cereal bars	53710902	Cereal or granola bar, with yogurt coating (General Mills Nature Valley Chewy Granola Bar)
Cereal bars	53710904	Cereal or granola bar (General Mills Nature Valley Sweet and Salty Granola Bar)
Cereal bars	53710906	Cereal or granola bar (General Mills Nature Valley Crunchy Granola Bar)
Cereal bars	53711000	Cereal or granola bar (Quaker Chewy Granola Bar)
Cereal bars	53711002	Cereal or granola bar (Quaker Chewy 90 Calorie Granola Bar)
Cereal bars	53712100	Cereal or Granola bar, NFS
Cereal bars	53712200	Cereal or granola bar, lowfat, NFS
Cereal bars	53713010	Cereal or granola bar, fruit and nut
Cereal bars	53714200	Cereal or granola bar, chocolate coated, NFS
Cereal bars	53714220	Cereal or granola bar with nuts, chocolate coated
Cereal bars	53714250	Cereal or granola bar, coated with non-chocolate coating
Cereal bars	53714500	Breakfast bar, NFS
Cereal bars	53714520	Breakfast bar, cereal crust with fruit filling, lowfat
Cheese	14010000	Cheese, NFS
Cheese	14101010	Cheese, Blue or Roquefort
Cheese	14102010	Cheese, Brick
Cheese	14103020	Cheese, Brie
Cheese	14104100	Cheese, Cheddar
Cheese	14104110	Cheese, Cheddar, reduced fat
Cheese	14104200	Cheese, Colby
Cheese	14104250	Cheese, Colby Jack
Cheese	14104400	Cheese, Feta
Cheese	14104700	Cheese, goat
Cheese	14105010	Cheese, Gouda or Edam
Cheese	14105200	Cheese, Gruyere
Cheese	14106200	Cheese, Monterey
Cheese	14106500	Cheese, Monterey, reduced fat
Cheese	14107010	Cheese, Mozzarella, NFS
Cheese	14107030	Cheese, Mozzarella, part skim
Cheese	14107040	Cheese, Mozzarella, reduced sodium
Cheese	14107200	Cheese, Muenster
Cheese	14107250	Cheese, Muenster, reduced fat
Cheese	14108010	Cheese, Parmesan, dry grated
Cheese	14108020	Cheese, Parmesan, hard
Cheese	14108400	Cheese, Provolone
Cheese	14108420	Cheese, provolone, reduced fat
Cheese	14109010	Cheese, Swiss
Cheese	14109020	Cheese, Swiss, reduced sodium
Cheese	14120010	Cheese, Mexican blend
Cheese	14131000	Queso Anejo, aged Mexican cheese
Cheese	14131500	Queso Asadero
Cheese	14133000	Queso Fresco
Cheese	14134000	Queso cotija
Cheese	14410110	Cheese, American
Cheese	14410120	Cheese, American, reduced fat
Cheese	14410210	Cheese, American, reduced sodium
Cheese	14410330	Cheese spread, American or Cheddar cheese base, reduced fat
Cheese	14420100	Cheese spread, American or Cheddar cheese base
Cheese	14502000	Imitation cheese
Cheese	14610520	Cheese ball
Cheese	14660200	Mozzarella sticks, breaded, baked, or fried
Cheese sandwiches (single code)	14640002	Cheese sandwich, American cheese, on white bread, no spread
Cheese sandwiches (single code)	14640008	Cheese sandwich, Cheddar cheese, on white bread, no spread
Cheese sandwiches (single code)	14640050	Cheese sandwich, American cheese, on white bread, with butter
Cheese sandwiches (single code)	14640105	Grilled cheese sandwich, American cheese, on white bread
Cheese sandwiches (single code)	14640115	Grilled cheese sandwich, American cheese, on whole wheat bread
Cheese sandwiches (single code)	14640125	Grilled cheese sandwich, Cheddar cheese, on white bread
Cheese sandwiches (single code)	14640130	Grilled cheese sandwich, Cheddar cheese, on wheat bread
Cheese sandwiches (single code)	14640135	Grilled cheese sandwich, Cheddar cheese, on whole wheat bread
Chicken patties, nuggets and tenders	24198671	Chicken patty, breaded
Chicken patties, nuggets and tenders	24198677	Chicken fillet, breaded
Chicken patties, nuggets and tenders	24198683	Chicken fillet, grilled
Chicken patties, nuggets and tenders	24198731	Chicken nuggets, from fast food
Chicken patties, nuggets and tenders	24198732	Chicken nuggets, from restaurant
Chicken patties, nuggets and tenders	24198736	Chicken nuggets, from frozen
Chicken patties, nuggets and tenders	24198737	Chicken nuggets, from other sources
Chicken patties, nuggets and tenders	24198739	Chicken tenders or strips, NFS
Chicken patties, nuggets and tenders	24198741	Chicken tenders or strips, breaded, from fast food
Chicken patties, nuggets and tenders	24198742	Chicken tenders or strips, breaded, from restaurant
Chicken patties, nuggets and tenders	24198745	Chicken tenders or strips, breaded, from school lunch
Chicken patties, nuggets and tenders	24198746	Chicken tenders or strips, breaded, from frozen
Chicken patties, nuggets and tenders	24198747	Chicken tenders or strips, breaded, from other sources
Chicken, whole pieces	24100000	Chicken, NS as to part and cooking method, NS as to skin eaten
Chicken, whole pieces	24100020	Chicken, NS as to part and cooking method, skin not eaten
Chicken, whole pieces	24102000	Chicken, NS as to part, baked, broiled, or roasted, NS as to skin eaten
Chicken, whole pieces	24102010	Chicken, NS as to part, baked, broiled, or roasted, skin eaten
Chicken, whole pieces	24102020	Chicken, NS as to part, baked, broiled, or roasted, skin not eaten
Chicken, whole pieces	24102050	Chicken, NS as to part, rotisserie, NS as to skin eaten
Chicken, whole pieces	24103060	Chicken, NS as to part, grilled without sauce, skin not eaten
Chicken, whole pieces	24103070	Chicken, NS as to part, grilled with sauce, NS as to skin eaten
Chicken, whole pieces	24103080	Chicken, NS as to part, grilled with sauce, skin not eaten
Chicken, whole pieces	24104051	Chicken, NS as to part, sauteed, skin not eaten
Chicken, whole pieces	24107070	Chicken, NS as to part, fried, coated, skin / coating eaten
Chicken, whole pieces	24120120	Chicken breast, NS as to cooking method, skin not eaten
Chicken, whole pieces	24122130	Chicken breast, baked, broiled, or roasted, skin eaten, from raw
Chicken, whole pieces	24122131	Chicken breast, baked, broiled, or roasted, skin not eaten, from raw
Chicken, whole pieces	24122140	Chicken breast, baked or broiled, skin eaten, from pre-cooked
Chicken, whole pieces	24122141	Chicken breast, baked or broiled, skin not eaten, from pre-cooked
Chicken, whole pieces	24122151	Chicken breast, baked or broiled, skin not eaten, from fast food / restaurant
Chicken, whole pieces	24122161	Chicken breast, baked, broiled, or roasted with marinade, skin not eaten, from raw
Chicken, whole pieces	24122170	Chicken breast, rotisserie, skin eaten
Chicken, whole pieces	24122171	Chicken breast, rotisserie, skin not eaten
Chicken, whole pieces	24123120	Chicken breast, stewed, skin not eaten
Chicken, whole pieces	24123300	Chicken breast, grilled without sauce, skin eaten
Chicken, whole pieces	24123301	Chicken breast, grilled without sauce, skin not eaten
Chicken, whole pieces	24123310	Chicken breast, grilled with sauce, skin eaten
Chicken, whole pieces	24123311	Chicken breast, grilled with sauce, skin not eaten
Chicken, whole pieces	24124200	Chicken breast, sauteed, skin eaten
Chicken, whole pieces	24124201	Chicken breast, sauteed, skin not eaten
Chicken, whole pieces	24127200	Chicken breast, fried, coated, skin / coating eaten, from raw
Chicken, whole pieces	24127202	Chicken breast, fried, coated, prepared skinless, coating eaten, from raw
Chicken, whole pieces	24127210	Chicken breast, fried, coated, skin / coating eaten, from pre-cooked
Chicken, whole pieces	24127220	Chicken breast, fried, coated, skin / coating eaten, from fast food / restaurant
Chicken, whole pieces	24127221	Chicken breast, fried, coated, skin / coating not eaten, from fast food / restaurant
Chicken, whole pieces	24127500	Chicken breast, baked, coated, skin / coating eaten
Chicken, whole pieces	24127501	Chicken breast, baked, coated, skin / coating not eaten
Chicken, whole pieces	24132230	Chicken leg, drumstick and thigh, baked or broiled, skin eaten
Chicken, whole pieces	24132231	Chicken leg, drumstick and thigh, baked or broiled, skin not eaten
Chicken, whole pieces	24133220	Chicken leg, drumstick and thigh, stewed, skin not eaten
Chicken, whole pieces	24134100	Chicken leg, drumstick and thigh, grilled without sauce, skin eaten
Chicken, whole pieces	24134150	Chicken leg, drumstick and thigh, grilled with sauce, skin eaten
Chicken, whole pieces	24134151	Chicken leg, drumstick and thigh, grilled with sauce, skin not eaten
Chicken, whole pieces	24134300	Chicken leg, drumstick and thigh, sauteed, skin eaten
Chicken, whole pieces	24134301	Chicken leg, drumstick and thigh, sauteed, skin not eaten
Chicken, whole pieces	24137300	Chicken leg, drumstick and thigh, fried, coated, skin / coating eaten
Chicken, whole pieces	24137310	Chicken leg, drumstick and thigh, baked, coated, skin / coating eaten
Chicken, whole pieces	24140210	Chicken drumstick, NS as to cooking method, skin eaten
Chicken, whole pieces	24142300	Chicken drumstick, baked, broiled, or roasted, skin eaten, from raw
Chicken, whole pieces	24142301	Chicken drumstick, baked, broiled, or roasted, skin not eaten, from raw
Chicken, whole pieces	24142310	Chicken drumstick, baked or broiled, skin eaten, from pre-cooked
Chicken, whole pieces	24142320	Chicken drumstick, baked or broiled, skin eaten, from fast food / restaurant
Chicken, whole pieces	24142321	Chicken drumstick, baked or broiled, skin not eaten, from fast food / restaurant
Chicken, whole pieces	24142400	Chicken drumstick, rotisserie, skin eaten
Chicken, whole pieces	24142401	Chicken drumstick, rotisserie, skin not eaten
Chicken, whole pieces	24142500	Chicken drumstick, grilled without sauce, skin eaten
Chicken, whole pieces	24142501	Chicken drumstick, grilled without sauce, skin not eaten
Chicken, whole pieces	24142510	Chicken drumstick, grilled with sauce, skin eaten
Chicken, whole pieces	24142511	Chicken drumstick, grilled with sauce, skin not eaten
Chicken, whole pieces	24143210	Chicken drumstick, stewed, skin eaten
Chicken, whole pieces	24143220	Chicken drumstick, stewed, skin not eaten
Chicken, whole pieces	24144300	Chicken drumstick, sauteed, skin eaten
Chicken, whole pieces	24144301	Chicken drumstick, sauteed, skin not eaten
Chicken, whole pieces	24147300	Chicken drumstick, fried, coated, skin / coating eaten, from raw
Chicken, whole pieces	24147301	Chicken drumstick, fried, coated, skin / coating not eaten, from raw
Chicken, whole pieces	24147310	Chicken drumstick, fried, coated, skin / coating eaten, from pre-cooked
Chicken, whole pieces	24147320	Chicken drumstick, fried, coated, skin / coating eaten, from fast food / restaurant
Chicken, whole pieces	24147321	Chicken drumstick, fried, coated, skin / coating not eaten, from fast food / restaurant
Chicken, whole pieces	24147400	Chicken drumstick, baked, coated, skin / coating eaten
Chicken, whole pieces	24150210	Chicken thigh, NS as to cooking method, skin eaten
Chicken, whole pieces	24150220	Chicken thigh, NS as to cooking method, skin not eaten
Chicken, whole pieces	24152230	Chicken thigh, baked, broiled, or roasted, skin eaten, from raw
Chicken, whole pieces	24152231	Chicken thigh, baked, broiled, or roasted, skin not eaten, from raw
Chicken, whole pieces	24152240	Chicken thigh, baked or broiled, skin eaten, from pre-cooked
Chicken, whole pieces	24152241	Chicken thigh, baked or broiled, skin not eaten, from pre-cooked
Chicken, whole pieces	24152250	Chicken thigh, baked or broiled, skin eaten, from fast food / restaurant
Chicken, whole pieces	24152251	Chicken thigh, baked or broiled, skin not eaten, from fast food / restaurant
Chicken, whole pieces	24152300	Chicken thigh, rotisserie, skin eaten
Chicken, whole pieces	24152301	Chicken thigh, rotisserie, skin not eaten
Chicken, whole pieces	24153220	Chicken thigh, stewed, skin not eaten
Chicken, whole pieces	24154010	Chicken thigh, grilled without sauce, skin eaten
Chicken, whole pieces	24154011	Chicken thigh, grilled without sauce, skin not eaten
Chicken, whole pieces	24154020	Chicken thigh, grilled with sauce, skin eaten
Chicken, whole pieces	24154021	Chicken thigh, grilled with sauce, skin not eaten
Chicken, whole pieces	24154300	Chicken thigh, sauteed, skin eaten
Chicken, whole pieces	24154301	Chicken thigh, sauteed, skin not eaten
Chicken, whole pieces	24157300	Chicken thigh, fried, coated, skin / coating eaten, from raw
Chicken, whole pieces	24157302	Chicken thigh, fried, coated, prepared skinless, coating eaten, from raw
Chicken, whole pieces	24157310	Chicken thigh, fried, coated, skin / coating eaten, from pre-cooked
Chicken, whole pieces	24157320	Chicken thigh, fried, coated, skin / coating eaten, from fast food
Chicken, whole pieces	24157321	Chicken thigh, fried, coated, skin / coating not eaten, from fast food
Chicken, whole pieces	24157330	Chicken thigh, fried, coated, skin / coating eaten, from restaurant
Chicken, whole pieces	24157400	Chicken thigh, baked, coated, skin / coating eaten
Chicken, whole pieces	24160110	Chicken wing, NS as to cooking method
Chicken, whole pieces	24162130	Chicken wing, baked, broiled, or roasted, from raw
Chicken, whole pieces	24162140	Chicken wing, baked or broiled, from pre-cooked
Chicken, whole pieces	24162150	Chicken wing, baked or broiled, from fast food / restaurant
Chicken, whole pieces	24162200	Chicken wing, rotisserie
Chicken, whole pieces	24163110	Chicken wing, stewed
Chicken, whole pieces	24164000	Chicken wing, grilled without sauce
Chicken, whole pieces	24164010	Chicken wing, grilled with sauce
Chicken, whole pieces	24164200	Chicken wing, sauteed
Chicken, whole pieces	24167200	Chicken wing, fried, coated, from raw
Chicken, whole pieces	24167210	Chicken wing, fried, coated, from pre-cooked
Chicken, whole pieces	24167220	Chicken wing, fried, coated, from fast food
Chicken, whole pieces	24167230	Chicken wing, fried, coated, from restaurant
Chicken, whole pieces	24167300	Chicken wing, baked, coated
Chicken, whole pieces	24168000	Chicken "wings" with hot sauce, from fast food / restaurant
Chicken, whole pieces	24168001	Chicken "wings" with other sauces or seasoning, from fast food / restaurant
Chicken, whole pieces	24168002	Chicken "wings", plain, from fast food / restaurant
Chicken, whole pieces	24168010	Chicken "wings" with hot sauce, from precooked
Chicken, whole pieces	24168011	Chicken "wings" with other sauces or seasoning, from precooked
Chicken, whole pieces	24168012	Chicken "wings", plain, from precooked
Chicken, whole pieces	24168020	Chicken "wings" with hot sauce, from other sources
Chicken, whole pieces	24168021	Chicken "wings" with other sauces or seasoning, from other sources
Chicken, whole pieces	24168030	Chicken "wings", boneless, with hot sauce, from fast food / restaurant
Chicken, whole pieces	24198720	Chicken, ground
Chicken/turkey sandwiches (single code)	27540145	Chicken fillet biscuit, from fast food
Chicken/turkey sandwiches (single code)	27540146	Chicken fillet sandwich, fried, from fast food
Chicken/turkey sandwiches (single code)	27540147	Chicken fillet sandwich, fried, from fast food, with cheese
Chicken/turkey sandwiches (single code)	27540152	Chicken fillet sandwich, grilled, from fast food
Chicken/turkey sandwiches (single code)	27540153	Chicken fillet sandwich, grilled, from fast food, with cheese
Chicken/turkey sandwiches (single code)	27540160	Chicken fillet sandwich, NS as to fried or grilled, from fast food
Chicken/turkey sandwiches (single code)	27540175	Chicken fillet sandwich, fried, on white bun
Chicken/turkey sandwiches (single code)	27540176	Chicken fillet sandwich, fried, on white bun; with cheese
Chicken/turkey sandwiches (single code)	27540195	Chicken fillet sandwich, grilled, on white bun
Chicken/turkey sandwiches (single code)	27540196	Chicken fillet sandwich, grilled, on white bun, with cheese
Chicken/turkey sandwiches (single code)	27540205	Chicken fillet sandwich, grilled, on wheat bun
Chicken/turkey sandwiches (single code)	27540206	Chicken fillet sandwich, grilled, on wheat bun, with cheese
Chicken/turkey sandwiches (single code)	27540210	Chicken fillet wrap sandwich, fried, from fast food
Chicken/turkey sandwiches (single code)	27540285	Chicken, bacon, and tomato club sandwich, with lettuce and spread
Chicken/turkey sandwiches (single code)	27540291	Chicken submarine sandwich, with cheese, lettuce, tomato and spread
Chicken/turkey sandwiches (single code)	27540300	Chicken fillet wrap sandwich, grilled, from fast food
Chicken/turkey sandwiches (single code)	27540310	Turkey sandwich, with spread
Chicken/turkey sandwiches (single code)	27540350	Turkey submarine sandwich, with cheese, lettuce, tomato and spread
Chicken/turkey sandwiches (single code)	27540360	Turkey and bacon submarine sandwich, with lettuce, tomato and spread
Citrus fruits	61100600	Clementine, raw
Citrus fruits	61101010	Grapefruit, raw
Citrus fruits	61101200	Grapefruit, canned
Citrus fruits	61113010	Lemon, raw
Citrus fruits	61119010	Orange, raw
Citrus fruits	61122300	Orange, canned, NFS
Citrus fruits	61122320	Orange, canned, juice pack
Citrus fruits	61122330	Orange, canned, in syrup
Citrus fruits	61125010	Tangerine, raw
Citrus juice	61201010	Grapefruit juice, 100%, freshly squeezed
Citrus juice	61201220	Grapefruit juice, 100%, canned, bottled or in a carton
Citrus juice	61210000	Orange juice, 100%, NFS
Citrus juice	61210010	Orange juice, 100%, freshly squeezed
Citrus juice	61210220	Orange juice, 100%, canned, bottled or in a carton
Citrus juice	61210250	Orange juice, 100%, with calcium added, canned, bottled or in a carton
Citrus juice	61210620	Orange juice, 100%, frozen, reconstituted
Citrus juice	61210820	Orange juice, 100%, with calcium added, frozen, reconstituted
Coffee	92100500	Coffee, NS as to brewed or instant
Coffee	92101000	Coffee, brewed
Coffee	92101500	Coffee, brewed, blend of regular and decaffeinated
Coffee	92101610	Coffee, espresso
Coffee	92101820	Coffee, macchiato, sweetened
Coffee	92101850	Coffee, cafe con leche
Coffee	92101900	Coffee, Latte
Coffee	92101901	Coffee, Latte, nonfat
Coffee	92101904	Coffee, Latte, flavored
Coffee	92101905	Coffee, Latte, nonfat, flavored
Coffee	92101910	Coffee, Latte, decaffeinated
Coffee	92101920	Frozen coffee drink
Coffee	92101925	Frozen coffee drink, with whipped cream
Coffee	92101950	Coffee, Cafe Mocha
Coffee	92101955	Coffee, Cafe Mocha, nonfat
Coffee	92102000	Frozen mocha coffee drink
Coffee	92102030	Frozen mocha coffee drink, with whipped cream
Coffee	92102400	Iced Coffee, brewed
Coffee	92102450	Iced Coffee, pre-lightened and pre-sweetened
Coffee	92102500	Coffee, Iced Latte
Coffee	92102503	Coffee, Iced Latte, flavored
Coffee	92102600	Coffee, Iced Cafe Mocha
Coffee	92103000	Coffee, instant, reconstituted
Coffee	92111010	Coffee, brewed, decaffeinated
Coffee	92114000	Coffee, instant, decaffeinated, reconstituted
Coffee	92121000	Coffee, instant, pre-lightened and pre-sweetened with sugar, reconstituted
Coffee	92121001	Coffee, instant, decaffeinated, pre-lightened and pre-sweetened with sugar, reconsitituted
Coffee	92121010	Coffee, instant, pre-sweetened with sugar, reconstituted
Coffee	92121040	Coffee, instant, pre-lightened and pre-sweetened with low calorie sweetener, reconstituted
Coffee	92130000	Coffee, pre-lightened and pre-sweetened with sugar
Coffee	92130010	Coffee, pre-lightened
Coffee	92130030	Coffee, pre-sweetened with low calorie sweetener
Coffee	92161000	Coffee, Cappuccino
Coffee	92161002	Coffee, Cappuccino, with non-dairy milk
Coffee	92171000	Coffee, bottled/canned
Coffee	92171010	Coffee, bottled/canned, light
Cold cuts and cured meats	21416000	Corned beef, cooked, NS as to fat eaten
Cold cuts and cured meats	21416110	Corned beef, cooked, lean and fat eaten
Cold cuts and cured meats	21416120	Corned beef, cooked, lean only eaten
Cold cuts and cured meats	21416150	Corned beef, canned, ready-to-eat
Cold cuts and cured meats	21602100	Beef jerky
Cold cuts and cured meats	22107020	Pork chop, smoked or cured, cooked, lean only eaten
Cold cuts and cured meats	22311000	Ham, smoked or cured, cooked, NS as to fat eaten
Cold cuts and cured meats	22311010	Ham, smoked or cured, cooked, lean and fat eaten
Cold cuts and cured meats	22311020	Ham, smoked or cured, cooked, lean only eaten
Cold cuts and cured meats	22311450	Ham, prosciutto
Cold cuts and cured meats	25220410	Bologna, NFS
Cold cuts and cured meats	25220435	Bologna, made from any kind of meat, reduced sodium
Cold cuts and cured meats	25221215	Pastrami, NFS
Cold cuts and cured meats	25221250	Pepperoni, NFS
Cold cuts and cured meats	25221500	Salami, NFS
Cold cuts and cured meats	25221505	Salami, made from any type of meat, reduced fat
Cold cuts and cured meats	25221515	Salami, made from any type of meat, reduced sodium
Cold cuts and cured meats	25230110	Luncheon meat, NFS
Cold cuts and cured meats	25230210	Ham, prepackaged or deli, luncheon meat
Cold cuts and cured meats	25230220	Ham, prepackaged or deli, luncheon meat, reduced sodium
Cold cuts and cured meats	25230320	Chicken, prepackaged or deli, luncheon meat
Cold cuts and cured meats	25230530	Ham and pork, canned luncheon meat, chopped, minced, pressed, spiced
Cold cuts and cured meats	25230560	Liverwurst
Cold cuts and cured meats	25230780	Turkey, prepackaged or deli, luncheon meat
Cold cuts and cured meats	25230785	Turkey, prepackaged or deli, luncheon meat, reduced sodium
Cold cuts and cured meats	25230800	Turkey ham, prepackaged or deli, luncheon meat
Cold cuts and cured meats	25231110	Beef, prepackaged or deli, luncheon meat
Coleslaw, non-lettuce salads	74506000	Tomato and cucumber salad made with tomato, cucumber, oil, and vinegar
Coleslaw, non-lettuce salads	75140500	Broccoli salad with cauliflower, cheese, bacon bits, and dressing
Coleslaw, non-lettuce salads	75140510	Broccoli slaw salad
Coleslaw, non-lettuce salads	75140990	Cabbage salad or coleslaw, from fast food / restaurant
Coleslaw, non-lettuce salads	75141000	Cabbage salad or coleslaw, made with coleslaw dressing
Coleslaw, non-lettuce salads	75141040	Cabbage salad or coleslaw, made with any type of fat free dressing
Coleslaw, non-lettuce salads	75141100	Cabbage salad or coleslaw with apples and/or raisins, with dressing
Coleslaw, non-lettuce salads	75142550	Cucumber salad, made with Italian dressing
Coleslaw, non-lettuce salads	75142600	Cucumber salad made with cucumber and vinegar
Coleslaw, non-lettuce salads	75302080	Bean salad, yellow and/or green string beans
Cookies and brownies	53201000	Cookie, NFS
Cookies and brownies	53202000	Cookie, almond
Cookies and brownies	53203500	Cookie, biscotti
Cookies and brownies	53204000	Cookie, brownie, NS as to icing
Cookies and brownies	53204010	Cookie, brownie, without icing
Cookies and brownies	53204100	Cookie, brownie, with icing or filling
Cookies and brownies	53205260	Cookie, bar, with chocolate
Cookies and brownies	53206000	Cookie, chocolate chip
Cookies and brownies	53206020	Cookie, chocolate chip, made from home recipe or purchased at a bakery
Cookies and brownies	53206030	Cookie, chocolate chip, reduced fat
Cookies and brownies	53207000	Cookie, chocolate or fudge
Cookies and brownies	53209005	Cookie, chocolate, with icing or coating
Cookies and brownies	53209010	Cookie, sugar wafer, chocolate-covered
Cookies and brownies	53209015	Cookie, chocolate sandwich
Cookies and brownies	53209020	Cookie, chocolate sandwich, reduced fat
Cookies and brownies	53209100	Cookie, chocolate, sandwich, with extra filling
Cookies and brownies	53209500	Cookie, chocolate and vanilla sandwich
Cookies and brownies	53210000	Cookie, chocolate wafer
Cookies and brownies	53210900	Cookie, graham cracker with chocolate and marshmallow
Cookies and brownies	53215500	Cookie, coconut
Cookies and brownies	53220000	Cookie, fruit-filled bar
Cookies and brownies	53220030	Cookie, fig bar
Cookies and brownies	53222010	Cookie, fortune
Cookies and brownies	53222020	Cookie, cone shell, ice cream type, wafer or cake
Cookies and brownies	53224250	Cookie, lemon bar
Cookies and brownies	53225000	Cookie, macaroon
Cookies and brownies	53226500	Cookie, marshmallow, with rice cereal, no bake
Cookies and brownies	53233000	Cookie, oatmeal
Cookies and brownies	53233010	Cookie, oatmeal, with raisins
Cookies and brownies	53233050	Cookie, oatmeal sandwich, with creme filling
Cookies and brownies	53234000	Cookie, peanut butter
Cookies and brownies	53234100	Cookie, peanut butter, with chocolate
Cookies and brownies	53235000	Cookie, peanut butter sandwich
Cookies and brownies	53235500	Cookie, with peanut butter filling, chocolate-coated
Cookies and brownies	53236000	Cookie, Pizzelle
Cookies and brownies	53236100	Cookie, pumpkin
Cookies and brownies	53237000	Cookie, raisin
Cookies and brownies	53237010	Cookie, raisin sandwich, cream-filled
Cookies and brownies	53238000	Cookie, sandwich-type, not chocolate or vanilla
Cookies and brownies	53239000	Cookie, shortbread
Cookies and brownies	53239050	Cookie, shortbread, with icing or filling
Cookies and brownies	53240000	Cookie, animal
Cookies and brownies	53241500	Cookie, butter or sugar
Cookies and brownies	53241510	Marie biscuit
Cookies and brownies	53241600	Cookie, butter or sugar, with fruit and/or nuts
Cookies and brownies	53242000	Cookie, sugar wafer
Cookies and brownies	53243000	Cookie, vanilla sandwich
Cookies and brownies	53244010	Cookie, butter or sugar, with chocolate icing or filling
Cookies and brownies	53244020	Cookie, butter or sugar, with icing or filling other than chocolate
Cookies and brownies	53247000	Cookie, vanilla wafer
Cookies and brownies	53247500	Cookie, vanilla with caramel, coconut, and chocolate coating
Cookies and brownies	53260400	Cookie, sugar or plain, sugar free
Cookies and brownies	53261000	Cookie, gluten free
Cookies and brownies	54102010	Graham crackers
Cookies and brownies	54102015	Graham crackers (Teddy Grahams)
Cookies and brownies	54102020	Graham crackers, chocolate covered
Corn	75109600	Corn, raw
Corn	75215990	Corn, cooked, from restaurant
Corn	75216111	Corn, fresh, cooked, no added fat
Corn	75216112	Corn, frozen, cooked, no added fat
Corn	75216113	Corn, canned, cooked, no added fat
Corn	75216120	Corn, NS as to form, cooked
Corn	75216121	Corn, fresh, cooked, fat added, NS as to fat type
Corn	75216122	Corn, frozen, cooked, fat added, NS as to fat type
Corn	75216123	Corn, canned, cooked, fat added, NS as to fat type
Corn	75216135	Corn, fresh, cooked with butter or margarine
Corn	75216138	Corn, frozen, cooked with butter or margarine
Corn	75216141	Corn, canned, cooked with oil
Corn	75216142	Corn, canned, cooked with butter or margarine
Corn	75216153	Corn, creamed
Corn	75216310	Corn, canned, reduced sodium, cooked, no added fat
Corn	75216322	Corn, canned, reduced sodium, cooked with butter or margarine
Cottage/ricotta cheese	14200100	Cheese, cottage, NFS
Cottage/ricotta cheese	14201010	Cheese, cottage, creamed, large or small curd
Cottage/ricotta cheese	14201200	Cottage cheese, farmer's
Cottage/ricotta cheese	14201500	Cheese, Ricotta
Cottage/ricotta cheese	14203510	Puerto Rican white cheese
Cottage/ricotta cheese	14204010	Cheese, cottage, low fat
Crackers, excludes saltines	51184000	Breadsticks, hard, NFS
Crackers, excludes saltines	51185000	Croutons
Crackers, excludes saltines	54001000	Crackers, NFS
Crackers, excludes saltines	54103000	Crackers, breakfast biscuit
Crackers, excludes saltines	54200100	Crackers, butter, reduced sodium
Crackers, excludes saltines	54301010	Crackers, butter, plain
Crackers, excludes saltines	54301020	Crackers, butter, flavored
Crackers, excludes saltines	54301030	Crackers, butter (Ritz)
Crackers, excludes saltines	54301100	Crackers, butter, reduced fat
Crackers, excludes saltines	54304000	Crackers, cheese
Crackers, excludes saltines	54304005	Crackers, cheese (Cheez-It)
Crackers, excludes saltines	54304020	Crackers, cheese (Goldfish)
Crackers, excludes saltines	54304100	Crackers, cheese, reduced fat
Crackers, excludes saltines	54304150	Crackers, cheese, whole grain
Crackers, excludes saltines	54307000	Crackers, matzo
Crackers, excludes saltines	54318500	Rice cake
Crackers, excludes saltines	54319000	Crackers, rice
Crackers, excludes saltines	54319005	Crackers, rice and nuts
Crackers, excludes saltines	54326000	Crackers, multigrain
Crackers, excludes saltines	54328100	Crackers, sandwich, peanut butter filled
Crackers, excludes saltines	54328105	Crackers, sandwich, peanut butter filled (Ritz)
Crackers, excludes saltines	54328120	Crackers, whole grain, sandwich, peanut butter filled
Crackers, excludes saltines	54328200	Crackers, sandwich, cheese filled
Crackers, excludes saltines	54336000	Crackers, water
Crackers, excludes saltines	54336100	Crackers, wonton
Crackers, excludes saltines	54337020	Crackers, woven wheat, plain (Triscuit)
Crackers, excludes saltines	54337030	Crackers, woven wheat, flavored (Triscuit)
Crackers, excludes saltines	54337060	Crackers, woven wheat, reduced fat
Crackers, excludes saltines	54338000	Crackers, wheat
Crackers, excludes saltines	54338010	Crackers, wheat, plain (Wheat Thins)
Crackers, excludes saltines	54338020	Crackers, wheat, flavored (Wheat Thins)
Crackers, excludes saltines	54340100	Crackers, gluten free, plain
Crackers, excludes saltines	54340110	Crackers, gluten free, flavored
Crackers, excludes saltines	54402700	Pita chips
Crackers, excludes saltines	54440010	Bagel chips
Crackers, excludes saltines	56116000	Noodles, chow mein
Cream and cream substitutes	12100100	Cream, NS as to light, heavy, or half and half
Cream and cream substitutes	12110100	Cream, light
Cream and cream substitutes	12120100	Cream, half and half
Cream and cream substitutes	12120106	Cream, half and half, flavored
Cream and cream substitutes	12120110	Cream, half and half, fat free
Cream and cream substitutes	12130100	Cream, heavy
Cream and cream substitutes	12200100	Coffee creamer, NFS
Cream and cream substitutes	12210200	Coffee creamer, liquid
Cream and cream substitutes	12210210	Coffee creamer, liquid, flavored
Cream and cream substitutes	12210260	Coffee creamer, liquid, fat free
Cream and cream substitutes	12210270	Coffee creamer, liquid, fat free, flavored
Cream and cream substitutes	12210280	Coffee creamer, liquid, fat free, sugar free, flavored
Cream and cream substitutes	12210310	Coffee creamer, liquid, sugar free, flavored
Cream and cream substitutes	12210400	Coffee creamer, powder
Cream and cream substitutes	12210420	Coffee creamer, powder, flavored
Cream and cream substitutes	12210430	Coffee creamer, powder, fat free
Cream and cream substitutes	12210505	Coffee creamer,powder, sugar free, flavored
Cream and cream substitutes	12210520	Coffee creamer, soy, liquid
Cream cheese, sour cream, whipped cream	12140000	Cream, whipped
Cream cheese, sour cream, whipped cream	12220200	Whipped topping
Cream cheese, sour cream, whipped cream	12310100	Sour cream, regular
Cream cheese, sour cream, whipped cream	12310350	Sour cream, light
Cream cheese, sour cream, whipped cream	14301010	Cream cheese, regular, plain
Cream cheese, sour cream, whipped cream	14301100	Cream cheese, regular, flavored
Cream cheese, sour cream, whipped cream	14303010	Cream cheese, light
Cream cheese, sour cream, whipped cream	14420200	Cheese spread, cream cheese, regular
Diet soft drinks	92410320	Soft drink, cola, diet
Diet soft drinks	92410350	Soft drink, cola, decaffeinated, diet
Diet soft drinks	92410370	Soft drink, pepper type, diet
Diet soft drinks	92410520	Soft drink, fruit flavored, diet, caffeine free
Diet soft drinks	92410560	Soft drink, fruit flavored, caffeine containing, diet
Diet soft drinks	92410620	Soft drink, ginger ale, diet
Diet soft drinks	92410720	Soft drink, root beer, diet
Diet soft drinks	92411610	Soft drink, cola, fruit or vanilla flavored, diet
Diet sport and energy drinks	95312400	Energy drink, low calorie (Monster)
Diet sport and energy drinks	95312410	Energy drink, sugar free (Monster)
Diet sport and energy drinks	95312600	Energy drink, sugar-free (Red Bull)
Diet sport and energy drinks	95312700	Energy drink, sugar free (Rockstar)
Diet sport and energy drinks	95313200	Energy drink, sugar free
Diet sport and energy drinks	95322200	Sports drink, low calorie (Gatorade G2)
Diet sport and energy drinks	95322500	Sports drink, low calorie (Powerade Zero)
Diet sport and energy drinks	95323000	Sports drink, low calorie
Dips, gravies, other sauces	11440060	Tzatziki dip
Dips, gravies, other sauces	12350200	Chipotle dip, regular
Dips, gravies, other sauces	12350220	Onion dip, regular
Dips, gravies, other sauces	12350230	Ranch dip, regular
Dips, gravies, other sauces	12350235	Ranch dip, light
Dips, gravies, other sauces	12350240	Spinach dip, regular
Dips, gravies, other sauces	12350250	Vegetable dip, regular
Dips, gravies, other sauces	13411000	White sauce or gravy
Dips, gravies, other sauces	14620110	Artichoke dip
Dips, gravies, other sauces	14620115	Spinach and artichoke dip
Dips, gravies, other sauces	14620150	Cheese dip with chili pepper
Dips, gravies, other sauces	14620200	Cheese dip
Dips, gravies, other sauces	14650100	Cheese sauce
Dips, gravies, other sauces	14650160	Alfredo sauce
Dips, gravies, other sauces	28500000	Gravy, poultry
Dips, gravies, other sauces	28500040	Gravy, beef
Dips, gravies, other sauces	28501010	Gravy, beef, fat free
Dips, gravies, other sauces	28520000	Gravy, made with soy sauce
Dips, gravies, other sauces	28520010	Gravy, NFS
Dips, gravies, other sauces	28522000	Mole sauce
Dips, gravies, other sauces	41205050	Bean dip, made with refried beans
Dips, gravies, other sauces	41205070	Hummus, plain
Dips, gravies, other sauces	41205075	Hummus, flavored
Dips, gravies, other sauces	41205100	Black bean sauce
Dips, gravies, other sauces	42204050	Peanut sauce
Dips, gravies, other sauces	42204100	Gravy, vegetarian
Dips, gravies, other sauces	63409010	Guacamole, NFS
Dips, gravies, other sauces	63409015	Guacamole with tomatoes
Dips, gravies, other sauces	74402260	Enchilada sauce, green
Dips, gravies, other sauces	74402350	Salsa verde or salsa, green
Dips, gravies, other sauces	81301000	Garlic sauce
Dips, gravies, other sauces	81301020	Lemon-butter sauce
Dips, gravies, other sauces	81302070	Pesto sauce
Dips, gravies, other sauces	81312100	Curry sauce
Doughnuts, sweet rolls, pastries	51160000	Roll, sweet, no frosting
Doughnuts, sweet rolls, pastries	51160100	Roll, sweet, cinnamon bun, no frosting
Doughnuts, sweet rolls, pastries	51160110	Roll, sweet, cinnamon bun, frosted
Doughnuts, sweet rolls, pastries	51161000	Pan Dulce, with fruit, no frosting
Doughnuts, sweet rolls, pastries	51161050	Roll, sweet, frosted
Doughnuts, sweet rolls, pastries	51161250	Pan Dulce, no topping
Doughnuts, sweet rolls, pastries	51161270	Pan Dulce, with sugar topping
Doughnuts, sweet rolls, pastries	51166000	Croissant
Doughnuts, sweet rolls, pastries	51166200	Croissant, chocolate
Doughnuts, sweet rolls, pastries	53452100	Pastry, fruit-filled
Doughnuts, sweet rolls, pastries	53452200	Pastry, Italian, with cheese
Doughnuts, sweet rolls, pastries	53452420	Pastry, puff, custard or cream filled, iced or not iced
Doughnuts, sweet rolls, pastries	53452500	Pastry, mainly flour and water, fried
Doughnuts, sweet rolls, pastries	53510000	Danish pastry, plain or spice
Doughnuts, sweet rolls, pastries	53510100	Danish pastry, with fruit
Doughnuts, sweet rolls, pastries	53511000	Danish pastry, with cheese
Doughnuts, sweet rolls, pastries	53520100	Doughnut, cake type, plain
Doughnuts, sweet rolls, pastries	53520120	Doughnut, chocolate
Doughnuts, sweet rolls, pastries	53520130	Doughnut, cake type, powdered sugar
Doughnuts, sweet rolls, pastries	53520135	Doughnut, cake type, with icing
Doughnuts, sweet rolls, pastries	53520140	Doughnut, cake type, chocolate icing
Doughnuts, sweet rolls, pastries	53520160	Doughnut, chocolate, with chocolate icing
Doughnuts, sweet rolls, pastries	53520170	Doughnut holes
Doughnuts, sweet rolls, pastries	53520200	Churros
Doughnuts, sweet rolls, pastries	53521110	Doughnut, yeast type
Doughnuts, sweet rolls, pastries	53521130	Doughnut, yeast type, with chocolate icing
Doughnuts, sweet rolls, pastries	53521140	Doughnut, jelly
Doughnuts, sweet rolls, pastries	53521210	Doughnut, custard-filled
Doughnuts, sweet rolls, pastries	53521230	Doughnut, custard-filled, with icing
Doughnuts, sweet rolls, pastries	53530000	Breakfast tart
Doughnuts, sweet rolls, pastries	53610100	Coffee cake, crumb or quick-bread type
Doughnuts, sweet rolls, pastries	53610170	Coffee cake, crumb or quick-bread type, with fruit
Doughnuts, sweet rolls, pastries	55801000	Funnel cake with sugar
Doughnuts, sweet rolls, pastries	58123120	Sweet bread dough, filled with bean paste, meatless, steamed
Doughnuts, sweet rolls, pastries	58124210	Pastry, cheese-filled
Dried fruits	62101050	Fruit mixture, dried
Dried fruits	62101100	Apple, dried
Dried fruits	62105000	Blueberries, dried
Dried fruits	62106000	Cherries, dried
Dried fruits	62107200	Banana chips
Dried fruits	62109100	Cranberries, dried
Dried fruits	62110100	Date
Dried fruits	62113100	Fig, dried
Dried fruits	62114050	Mango, dried
Dried fruits	62122100	Prune, dried
Dried fruits	62125100	Raisins
Egg rolls, dumplings, sushi	58110110	Egg roll, meatless
Egg rolls, dumplings, sushi	58110120	Egg roll, with shrimp
Egg rolls, dumplings, sushi	58110130	Egg roll, with beef and/or pork
Egg rolls, dumplings, sushi	58110170	Egg roll, with chicken or turkey
Egg rolls, dumplings, sushi	58111110	Wonton, fried, filled with meat, poultry, or seafood,
Egg rolls, dumplings, sushi	58111130	Wonton, fried, filled with meat, poultry, or seafood, and vegetable
Egg rolls, dumplings, sushi	58111200	Puffs, fried, crab meat and cream cheese filled
Egg rolls, dumplings, sushi	58112510	Dumpling, steamed, filled with meat, poultry, or seafood
Egg rolls, dumplings, sushi	58151100	Sushi, NFS
Egg rolls, dumplings, sushi	58151170	Sushi roll, avocado
Egg rolls, dumplings, sushi	58151180	Sushi roll, California
Egg rolls, dumplings, sushi	58151190	Sushi roll, eel
Egg rolls, dumplings, sushi	58151200	Sushi roll, salmon
Egg rolls, dumplings, sushi	58151210	Sushi roll, shrimp
Egg rolls, dumplings, sushi	58151220	Sushi roll tuna
Egg rolls, dumplings, sushi	58151230	Sushi roll, vegetable
Egg rolls, dumplings, sushi	58151410	Sushi, topped with eel
Egg rolls, dumplings, sushi	58151420	Sushi, topped with salmon
Egg rolls, dumplings, sushi	58151440	Sushi, topped with tuna
Egg rolls, dumplings, sushi	58151450	Sushi, topped with egg
Egg/breakfast sandwiches (single code)	27560650	Sausage on biscuit
Egg/breakfast sandwiches (single code)	27560660	Sausage griddle cake sandwich
Egg/breakfast sandwiches (single code)	27560670	Sausage and cheese on English muffin
Egg/breakfast sandwiches (single code)	32202000	Egg, cheese, ham, and bacon on bun
Egg/breakfast sandwiches (single code)	32202010	Egg, cheese, and ham on English muffin
Egg/breakfast sandwiches (single code)	32202025	Egg, cheese and ham on bagel
Egg/breakfast sandwiches (single code)	32202030	Egg, cheese, and sausage on English muffin
Egg/breakfast sandwiches (single code)	32202050	Egg, cheese, and sausage on biscuit
Egg/breakfast sandwiches (single code)	32202055	Egg, cheese, and sausage griddle cake sandwich
Egg/breakfast sandwiches (single code)	32202060	Egg and sausage on biscuit
Egg/breakfast sandwiches (single code)	32202070	Egg, cheese, and bacon on biscuit
Egg/breakfast sandwiches (single code)	32202075	Egg, cheese, and bacon griddle cake sandwich
Egg/breakfast sandwiches (single code)	58100000	Burrito, taco, or quesadilla with egg
Egg/breakfast sandwiches (single code)	58100005	Burrito, taco, or quesadilla with egg and potato
Egg/breakfast sandwiches (single code)	58100010	Burrito, taco, or quesadilla with egg and breakfast meat
Egg/breakfast sandwiches (single code)	58100013	Burrito, taco, or quesadilla with egg and breakfast meat, from fast food
Egg/breakfast sandwiches (single code)	58100020	Burrito, taco, or quesadilla with egg, beans, and breakfast meat
Egg/breakfast sandwiches (single code)	58109210	Breakfast pizza with egg
Egg/breakfast sandwiches (single code)	58127310	Croissant sandwich with ham, egg, and cheese
Egg/breakfast sandwiches (single code)	58127330	Croissant sandwich with sausage, egg, and cheese
Egg/breakfast sandwiches (single code)	58127350	Croissant sandwich with bacon, egg, and cheese
Egg/breakfast sandwiches (single code)	58128000	Biscuit with gravy
Eggs and omelets	31101010	Egg, whole, raw
Eggs and omelets	31102000	Egg, whole, cooked, NS as to cooking method
Eggs and omelets	31103010	Egg, whole, boiled or poached
Eggs and omelets	31105005	Egg, whole, fried, NS as to fat
Eggs and omelets	31105010	Egg, whole, fried no added fat
Eggs and omelets	31105020	Egg, whole, fried with margarine
Eggs and omelets	31105030	Egg, whole, fried with oil
Eggs and omelets	31105040	Egg, whole, fried with butter
Eggs and omelets	31105060	Egg, whole, fried with animal fat or meat drippings
Eggs and omelets	31105080	Egg, whole, fried with cooking spray
Eggs and omelets	31105090	Egg, whole, fried, from fast food / restaurant
Eggs and omelets	31106000	Egg, whole, baked, NS as to fat
Eggs and omelets	31106010	Egg, whole, baked, no added fat
Eggs and omelets	31107000	Egg, whole, pickled
Eggs and omelets	31108100	Egg, white, cooked, NS as to fat
Eggs and omelets	31108110	Egg, white, cooked, no added fat
Eggs and omelets	31111000	Egg, yolk only, cooked, NS as to fat
Eggs and omelets	31111020	Egg, yolk only, cooked, fat added
Eggs and omelets	32102000	Egg, deviled
Eggs and omelets	32103000	Egg salad, made with mayonnaise
Eggs and omelets	32103020	Egg salad, made with mayonnaise-type salad dressing
Eggs and omelets	32129990	Egg omelet or scrambled egg, NS as to fat
Eggs and omelets	32130000	Egg omelet or scrambled egg, made with margarine
Eggs and omelets	32130010	Egg omelet or scrambled egg, made with oil
Eggs and omelets	32130020	Egg omelet or scrambled egg, made with butter
Eggs and omelets	32130060	Egg omelet or scrambled egg, made with cooking spray
Eggs and omelets	32130065	Egg omelet or scrambled egg, NS as to fat type
Eggs and omelets	32130070	Egg omelet or scrambled egg, no added fat
Eggs and omelets	32130080	Egg omelet or scrambled egg, from fast food / restaurant
Eggs and omelets	32130100	Egg omelet or scrambled egg, with cheese, made with margarine
Eggs and omelets	32130110	Egg omelet or scrambled egg, with cheese, made with oil
Eggs and omelets	32130120	Egg omelet or scrambled egg, with cheese, made with butter
Eggs and omelets	32130160	Egg omelet or scrambled egg, with cheese, made with cooking spray
Eggs and omelets	32130210	Egg omelet or scrambled egg, with meat, made with oil
Eggs and omelets	32130220	Egg omelet or scrambled egg, with meat, made with butter
Eggs and omelets	32130270	Egg omelet or scrambled egg, with meat, no added fat
Eggs and omelets	32130290	Egg omelet or scrambled egg, with cheese and meat, NS as to fat
Eggs and omelets	32130320	Egg omelet or scrambled egg, with cheese and meat, made with butter
Eggs and omelets	32130370	Egg omelet or scrambled egg, with cheese and meat, no added fat
Eggs and omelets	32130400	Egg omelet or scrambled egg, with tomatoes, fat added
Eggs and omelets	32130410	Egg omelet or scrambled egg, with tomatoes, no added fat
Eggs and omelets	32130420	Egg omelet or scrambled egg, with tomatoes, NS as to fat
Eggs and omelets	32130430	Egg omelet or scrambled egg, with dark-green vegetables, fat added
Eggs and omelets	32130450	Egg omelet or scrambled egg, with dark-green vegetables, NS as to fat
Eggs and omelets	32130460	Egg omelet or scrambled egg, with tomatoes and dark-green vegetables, fat added
Eggs and omelets	32130490	Egg omelet or scrambled egg, with vegetables other than dark green and/or tomatoes, fat added
Eggs and omelets	32130600	Egg omelet or scrambled egg, with cheese and tomatoes, fat added
Eggs and omelets	32130620	Egg omelet or scrambled egg, with cheese and tomatoes, NS as to fat
Eggs and omelets	32130630	Egg omelet or scrambled egg, with cheese and dark-green vegetables, fat added
Eggs and omelets	32130650	Egg omelet or scrambled egg, with cheese and dark-green vegetables, NS as to fat
Eggs and omelets	32130690	Egg omelet or scrambled egg, with cheese and vegetables other than dark green and/or tomatoes, fat added
Eggs and omelets	32130700	Egg omelet or scrambled egg, with cheese and vegetables other than dark green and/or tomatoes, no added fat
Eggs and omelets	32130800	Egg omelet or scrambled egg, with meat and tomatoes, fat added
Eggs and omelets	32130890	Egg omelet or scrambled egg, with meat and vegetables other than dark-green and/or tomatoes, fat added
Eggs and omelets	32131000	Egg omelet or scrambled egg, with cheese, meat, and tomatoes, fat added
Eggs and omelets	32131090	Egg omelet or scrambled egg, with cheese, meat, and vegetables other than dark-green and/or tomatoes, fat added
Eggs and omelets	32131110	Egg omelet or scrambled egg, with cheese, meat, and vegetables other than dark-green and/or tomatoes, NS as to fat
Eggs and omelets	32131200	Egg omelet or scrambled egg, with potatoes and/or onions, fat added
Eggs and omelets	32400055	Egg white omelet, scrambled, or fried, NS as to fat
Eggs and omelets	32400060	Egg white omelet, scrambled, or fried, made with margarine
Eggs and omelets	32400065	Egg white omelet, scrambled, or fried, made with oil
Eggs and omelets	32400070	Egg white omelet, scrambled, or fried, made with butter
Eggs and omelets	32400075	Egg white omelet, scrambled, or fried, made with cooking spray
Eggs and omelets	32400080	Egg white omelet, scrambled, or fried, no added fat
Eggs and omelets	32400100	Egg white, omelet, scrambled, or fried, with cheese
Eggs and omelets	32400300	Egg white, omelet, scrambled, or fried, with vegetables
Eggs and omelets	32400500	Egg white, omelet, scrambled, or fried, with cheese and vegetables
Eggs and omelets	32400600	Egg white, omelet, scrambled, or fried, with meat and vegetables
Eggs and omelets	33001010	Egg substitute, omelet, scrambled, or fried, fat added
Eggs and omelets	33401000	Egg substitute, omelet, scrambled, or fried, with cheese
Enhanced or fortified water	94210100	Water, bottled, flavored (Propel Water)
Enhanced or fortified water	94210200	Water, bottled, flavored (Glaceau Vitamin Water)
Enhanced or fortified water	94220215	Water, bottled, flavored, sugar free (Glaceau Vitamin Water)
Fish	26100110	Fish, NS as to type, cooked, NS as to cooking method
Fish	26100120	Fish, NS as to type, baked or broiled, made with oil
Fish	26100140	Fish, NS as to type, coated, fried, made with oil
Fish	26100160	Fish, NS as to type, steamed
Fish	26100170	Fish, NS as to type, dried
Fish	26100200	Fish, NS as to type, from fast food
Fish	26100270	Fish stick, patty or nugget from restaurant, home, or other place
Fish	26107110	Catfish, cooked, NS as to cooking method
Fish	26107120	Catfish, baked or broiled, made with oil
Fish	26107123	Catfish, baked or broiled, no added fat
Fish	26107140	Catfish, coated, fried, made with oil
Fish	26109120	Cod, baked or broiled, made with oil
Fish	26109140	Cod, coated, fried, made with oil
Fish	26109180	Cod, dried, salted, salt removed in water
Fish	26111140	Croaker, coated, fried
Fish	26115140	Flounder, coated, fried, made with oil
Fish	26117140	Haddock, coated, fried
Fish	26121110	Mackerel, cooked, NS as to cooking method
Fish	26121120	Mackerel, baked or broiled, fat added
Fish	26127140	Perch, coated, fried, made with oil
Fish	26131120	Pompano, baked or broiled, fat added
Fish	26131121	Pompano, baked or broiled, no added fat
Fish	26133120	Porgy, baked or broiled, fat added
Fish	26133121	Porgy, baked or broiled, no added fat
Fish	26137100	Salmon, raw
Fish	26137110	Salmon, cooked, NS as to cooking method
Fish	26137120	Salmon, baked or broiled, made with oil
Fish	26137121	Salmon, baked or broiled, made with butter
Fish	26137123	Salmon, baked or broiled, no added fat
Fish	26137124	Salmon, baked or broiled, made with cooking spray
Fish	26137130	Salmon, coated, baked or broiled, made with oil
Fish	26137133	Salmon, coated, baked or broiled, no added fat
Fish	26137140	Salmon, coated, fried, made with oil
Fish	26137160	Salmon, steamed or poached
Fish	26137190	Salmon, smoked
Fish	26139180	Sardines, canned in oil
Fish	26139190	Sardines, skinless, boneless, packed in water
Fish	26141160	Sea bass, steamed or poached
Fish	26151140	Trout, coated, fried, made with oil
Fish	26153100	Tuna, fresh, raw
Fish	26155110	Tuna, canned, NS as to oil or water pack
Fish	26157140	Whiting, coated, fried, made with oil
Fish	26157160	Whiting, steamed or poached
Fish	26158000	Tilapia, cooked, NS as to cooking method
Fish	26158010	Tilapia, baked or broiled, made with oil
Fish	26158011	Tilapia, baked or broiled, made with butter
Fish	26158012	Tilapia, baked or broiled, made with margarine
Fish	26158013	Tilapia, baked or broiled, no added fat
Fish	26158030	Tilapia, coated, fried, made with oil
Fish	26158050	Tilapia, steamed or poached
Flavored milk, lowfat	11511400	Chocolate milk, ready to drink, low fat
Flavored milk, lowfat	11511550	Chocolate milk, ready to drink, reduced sugar, NS as to milk
Flavored milk, nonfat	11514100	Hot chocolate / Cocoa, made with dry mix and water
Flavored milk, nonfat	11514310	Hot chocolate / Cocoa, made with no sugar added dry mix and water
Flavored milk, reduced fat	11511200	Chocolate milk, ready to drink, reduced fat
Flavored milk, reduced fat	11512010	Hot chocolate / Cocoa, ready to drink
Flavored milk, reduced fat	11512100	Hot chocolate / Cocoa, ready to drink, with whipped cream
Flavored milk, reduced fat	11513550	Chocolate milk, made from syrup with reduced fat milk
Flavored milk, reduced fat	11514120	Hot chocolate / Cocoa, made with dry mix and reduced fat milk
Flavored milk, reduced fat	11519040	Strawberry milk, NFS
Flavored milk, whole	11220000	Milk, condensed, sweetened
Flavored milk, whole	11511100	Chocolate milk, ready to drink, whole
Flavored milk, whole	11513381	Chocolate milk, made from dry mix with whole milk (Nesquik)
Flavored milk, whole	11513500	Chocolate milk, made from syrup with whole milk
Flavored milk, whole	11514110	Hot chocolate / Cocoa, made with dry mix and whole milk
Flavored or carbonated water	92410110	Carbonated water, sweetened
Flavored or carbonated water	92410210	Carbonated water, unsweetened
Flavored or carbonated water	92410250	Carbonated water, sweetened, with low-calorie or no-calorie sweetener
Flavored or carbonated water	94100200	Water, bottled, sweetened, with low calorie sweetener
Frankfurter sandwiches (single code)	27560300	Corn dog, frankfurter or hot dog with cornbread coating
Frankfurter sandwiches (single code)	27560350	Pig in a blanket, frankfurter or hot dog wrapped in dough
Frankfurter sandwiches (single code)	27564000	Frankfurter or hot dog sandwich, NFS, plain, on white bun
Frankfurter sandwiches (single code)	27564060	Frankfurter or hot dog sandwich, beef, plain, on white bun
Frankfurter sandwiches (single code)	27564070	Frankfurter or hot dog sandwich, beef, plain, on white bread
Frankfurter sandwiches (single code)	27564080	Frankfurter or hot dog sandwich, beef, plain, on wheat bread
Frankfurter sandwiches (single code)	27564120	Frankfurter or hot dog sandwich, beef and pork, plain, on white bun
Frankfurter sandwiches (single code)	27564180	Frankfurter or hot dog sandwich, meat and poultry, plain, on white bun
Frankfurter sandwiches (single code)	27564240	Frankfurter or hot dog sandwich, chicken and/or turkey, plain, on white bun
Frankfurter sandwiches (single code)	27564250	Frankfurter or hot dog sandwich, chicken and/or turkey, plain, on white bread
Frankfurter sandwiches (single code)	27564260	Frankfurter or hot dog sandwich, chicken and/or turkey, plain, on wheat bread
Frankfurter sandwiches (single code)	27564300	Frankfurter or hot dog sandwich, reduced fat or light, plain, on white bun
Frankfurter sandwiches (single code)	27564440	Frankfurter or hot dog sandwich, with chili, on white bun
Frankfurters	25210110	Frankfurter or hot dog, NFS
Frankfurters	25210210	Frankfurter or hot dog, beef
Frankfurters	25210220	Frankfurter or hot dog, beef and pork
Frankfurters	25210280	Frankfurter or hot dog, meat and poultry
Frankfurters	25210410	Frankfurter or hot dog, turkey
French fries and other fried white potatoes	71401000	Potato, french fries, NS as to fresh or frozen
French fries and other fried white potatoes	71401010	Potato, french fries, from fresh, fried
French fries and other fried white potatoes	71401015	Potato, french fries, from fresh, baked
French fries and other fried white potatoes	71401020	Potato, french fries, from frozen, baked
French fries and other fried white potatoes	71401030	Potato, french fries, fast food
French fries and other fried white potatoes	71401031	Potato, french fries, restaurant
French fries and other fried white potatoes	71401032	Potato, french fries, from frozen, fried
French fries and other fried white potatoes	71401039	Potato, french fries, with cheese, fast food / restaurant
French fries and other fried white potatoes	71401050	Potato, french fries, with chili and cheese, fast food / restaurant
French fries and other fried white potatoes	71403020	Potato, home fries, NFS
French fries and other fried white potatoes	71403030	Potato, home fries, from restaurant / fast food
French fries and other fried white potatoes	71403040	Potato, home fries, from fresh
French fries and other fried white potatoes	71403050	Potato, home fries, ready-to-heat
French fries and other fried white potatoes	71403500	Potato, home fries, with vegetables
French fries and other fried white potatoes	71404010	Potato, hash brown, from fast food
French fries and other fried white potatoes	71404030	Potato, hash brown, from restaurant
French fries and other fried white potatoes	71404040	Potato, hash brown, from restaurant, with cheese
French fries and other fried white potatoes	71405010	Potato, hash brown, from fresh
French fries and other fried white potatoes	71405040	Potato, hash brown, ready-to-heat
French fries and other fried white potatoes	71405050	Potato, hash brown, ready-to-heat, with cheese
French fries and other fried white potatoes	71505010	Potato tots, fast food / restaurant
French fries and other fried white potatoes	71505040	Potato tots, frozen, baked
Fried rice and lo/chow mein	27320310	Pork chow mein or chop suey with noodles
Fried rice and lo/chow mein	27343910	Chicken or turkey chow mein or chop suey with noodles
Fried rice and lo/chow mein	27350050	Shrimp chow mein or chop suey with noodles
Fried rice and lo/chow mein	58135110	Chow fun noodles with meat and vegetables
Fried rice and lo/chow mein	58135120	Chow fun noodles with vegetables, meatless
Fried rice and lo/chow mein	58136120	Lo mein, meatless
Fried rice and lo/chow mein	58136130	Lo mein, with shrimp
Fried rice and lo/chow mein	58136160	Lo mein, with chicken
Fried rice and lo/chow mein	58137220	Pad Thai, meatless
Fried rice and lo/chow mein	58137230	Pad Thai with chicken
Fried rice and lo/chow mein	58150110	Rice, fried, meatless
Fried rice and lo/chow mein	58150320	Rice, fried, with chicken
Fried rice and lo/chow mein	58150330	Rice, fried, with pork
Fried rice and lo/chow mein	58150340	Rice, fried, with beef
Fried rice and lo/chow mein	58150510	Rice, fried, with shrimp
Fried rice and lo/chow mein	75460900	Chow mein or chop suey, meatless, with noodles
Fried vegetables	71930190	Yuca fries
Fried vegetables	73410330	Sweet potato fries, from fresh, fried
Fried vegetables	73410400	Sweet potato fries, fast food / restaurant
Fried vegetables	74205010	Fried green tomatoes
Fried vegetables	75409020	Fried cauliflower
Fried vegetables	75414030	Fried mushrooms
Fried vegetables	75414500	Fried okra
Fried vegetables	75415022	Fried onion rings
Fried vegetables	75418010	Fried summer squash, yellow or green
Fried vegetables	75440200	Vegetable tempura
Fried vegetables	75440400	Pakora
Fried vegetables	75511300	Pickles, fried
Fruit drinks	42403010	Coconut water, unsweetened
Fruit drinks	42404010	Coconut water, sweetened
Fruit drinks	64203020	Guava nectar
Fruit drinks	64204010	Mango nectar
Fruit drinks	92433000	Fruit juice drink, noncitrus, carbonated
Fruit drinks	92510610	Fruit juice drink
Fruit drinks	92510955	Lemonade, fruit juice drink
Fruit drinks	92510960	Lemonade, fruit flavored drink
Fruit drinks	92511015	Fruit flavored drink
Fruit drinks	92513000	Slush frozen drink
Fruit drinks	92530410	Fruit flavored drink, with high vitamin C
Fruit drinks	92530510	Cranberry juice drink, with high vitamin C
Fruit drinks	92530610	Fruit juice drink, with high vitamin C
Fruit drinks	92530950	Vegetable and fruit juice drink, with high vitamin C
Fruit drinks	92531030	Fruit juice drink (Sunny D)
Fruit drinks	92541010	Fruit flavored drink, powdered, reconstituted
Fruit drinks	92542000	Fruit flavored drink, with high vitamin C, powdered, reconstituted
Fruit drinks	92550030	Fruit juice drink, with high vitamin C, light
Fruit drinks	92550035	Fruit juice drink, light
Fruit drinks	92550040	Fruit juice drink, diet
Fruit drinks	92550110	Cranberry juice drink, with high vitamin C, light
Fruit drinks	92550350	Orange juice beverage, 40-50% juice, light
Fruit drinks	92550370	Lemonade, fruit juice drink, light
Fruit drinks	92552030	Fruit juice drink (Capri Sun)
Fruit drinks	92582110	Fruit juice drink, added calcium (Sunny D)
Fruit drinks	92803000	Nonalcoholic malt beverage
Gelatins, ices, sorbets	63420105	Frozen fruit juice bar
Gelatins, ices, sorbets	63430150	Sorbet
Gelatins, ices, sorbets	91501010	Gelatin dessert
Gelatins, ices, sorbets	91501020	Gelatin dessert with fruit
Gelatins, ices, sorbets	91511010	Gelatin dessert, sugar free
Gelatins, ices, sorbets	91601000	Italian Ice
Gelatins, ices, sorbets	91611000	Popsicle
Gelatins, ices, sorbets	91612000	Freezer pop
Gelatins, ices, sorbets	91621000	Snow cone
Grapes	63123000	Grapes, raw
Grits and other cooked cereals	56200990	Grits, NS as to regular, quick, or instant, NS as to fat
Grits and other cooked cereals	56201000	Grits, NS as to regular, quick, or instant, no added fat
Grits and other cooked cereals	56201050	Grits, regular or quick, made with water, NS as to fat
Grits and other cooked cereals	56201051	Grits, regular or quick, made with water, no added fat
Grits and other cooked cereals	56201052	Grits, regular or quick, made with water, fat added
Grits and other cooked cereals	56201057	Grits, regular or quick, made with milk, fat added
Grits and other cooked cereals	56201092	Grits, with cheese, fat added
Grits and other cooked cereals	56201210	Grits, instant, made with water, no added fat
Grits and other cooked cereals	56201220	Grits, instant, made with water, fat added
Grits and other cooked cereals	56205080	Rice, creamed, made with milk and sugar, Puerto Rican style
Grits and other cooked cereals	56207016	Cream of wheat, regular or quick, made with water, no added fat
Grits and other cooked cereals	56207017	Cream of wheat, regular or quick, made with water, fat added
Grits and other cooked cereals	56207030	Cream of wheat, instant, made with water, no added fat
Ground beef	21500100	Ground beef, cooked
Ground beef	21500310	Ground beef patty, cooked
Ice cream and frozen dairy desserts	11460000	Frozen yogurt, vanilla
Ice cream and frozen dairy desserts	11460100	Frozen yogurt, chocolate
Ice cream and frozen dairy desserts	11460500	Frozen yogurt, soft serve, vanilla
Ice cream and frozen dairy desserts	11461210	Frozen yogurt bar, vanilla
Ice cream and frozen dairy desserts	13110000	Ice cream, NFS
Ice cream and frozen dairy desserts	13110100	Ice cream, vanilla
Ice cream and frozen dairy desserts	13110102	Ice cream, vanilla, with additional ingredients
Ice cream and frozen dairy desserts	13110110	Ice cream, chocolate
Ice cream and frozen dairy desserts	13110112	Ice cream, chocolate, with additional ingredients
Ice cream and frozen dairy desserts	13110200	Ice cream, soft serve, vanilla
Ice cream and frozen dairy desserts	13120050	Ice cream bar, vanilla
Ice cream and frozen dairy desserts	13120100	Ice cream bar, vanilla, chocolate coated
Ice cream and frozen dairy desserts	13120110	Ice cream candy bar
Ice cream and frozen dairy desserts	13120140	Ice cream bar, chocolate
Ice cream and frozen dairy desserts	13120500	Ice cream sandwich, vanilla
Ice cream and frozen dairy desserts	13120550	Ice cream cookie sandwich
Ice cream and frozen dairy desserts	13120730	Ice cream cone, scooped, vanilla
Ice cream and frozen dairy desserts	13120735	Ice cream cone, scooped, vanilla, waffle cone
Ice cream and frozen dairy desserts	13120770	Ice cream cone, scooped, chocolate
Ice cream and frozen dairy desserts	13120782	Ice cream cone, soft serve, vanilla
Ice cream and frozen dairy desserts	13120790	Ice cream cone, vanilla, prepackaged
Ice cream and frozen dairy desserts	13120792	Ice cream cone, chocolate, prepackaged
Ice cream and frozen dairy desserts	13121100	Ice cream sundae, fruit topping
Ice cream and frozen dairy desserts	13121300	Ice cream sundae, hot fudge topping
Ice cream and frozen dairy desserts	13121400	Ice cream sundae, caramel topping
Ice cream and frozen dairy desserts	13130300	Light ice cream, vanilla
Ice cream and frozen dairy desserts	13130310	Light ice cream, chocolate
Ice cream and frozen dairy desserts	13130700	Soft serve, blended with candy or cookies, from fast food
Ice cream and frozen dairy desserts	13140000	Light ice cream bar, vanilla
Ice cream and frozen dairy desserts	13140100	Light ice cream bar, vanilla, chocolate coated
Ice cream and frozen dairy desserts	13140900	Fudgesicle
Ice cream and frozen dairy desserts	13150000	Sherbet, all flavors
Jams, syrups, toppings	91300010	Syrup, NFS
Jams, syrups, toppings	91300100	Pancake syrup
Jams, syrups, toppings	91301030	Corn syrup
Jams, syrups, toppings	91301050	Blueberry syrup
Jams, syrups, toppings	91301080	Chocolate syrup
Jams, syrups, toppings	91301100	Simple syrup
Jams, syrups, toppings	91301130	Strawberry drink syrup
Jams, syrups, toppings	91301510	Pancake syrup, light
Jams, syrups, toppings	91304010	Topping, butterscotch or caramel
Jams, syrups, toppings	91304030	Topping, fruit
Jams, syrups, toppings	91304090	Topping, chocolate flavored hazelnut spread
Jams, syrups, toppings	91305020	Icing, white
Jams, syrups, toppings	91401000	Jelly, all flavors
Jams, syrups, toppings	91402000	Jam, preserve, all flavors
Jams, syrups, toppings	91404000	Marmalade, all flavors
Jams, syrups, toppings	91405500	Jelly, reduced sugar, all flavors
Jams, syrups, toppings	91406500	Jam, preserve, marmalade, sweetened with fruit juice concentrates, all flavors
Jams, syrups, toppings	91406600	Jam, preserve, marmalade, reduced sugar, all flavors
Jams, syrups, toppings	91407150	Bean paste, sweetened
Lamb, goat, game	23000100	Lamb, NS as to cut, cooked
Lamb, goat, game	23101010	Lamb chop, NS as to cut, cooked, lean and fat eaten
Lamb, goat, game	23150100	Goat, boiled
Lamb, goat, game	23150250	Goat, baked
Lamb, goat, game	23321200	Venison/deer steak, cooked, NS as to cooking method
Lettuce and lettuce salads	72116000	Romaine lettuce, raw
Lettuce and lettuce salads	72124100	Radicchio, raw
Lettuce and lettuce salads	75113000	Lettuce, raw
Lettuce and lettuce salads	75113060	Lettuce, Boston, raw
Lettuce and lettuce salads	75113080	Lettuce, arugula, raw
Lettuce and lettuce salads	75114000	Mixed salad greens, raw
Lettuce and lettuce salads	75143000	Lettuce, salad with assorted vegetables including tomatoes and/or carrots, no dressing
Lettuce and lettuce salads	75220051	Lettuce, cooked
Liquor and cocktails	93201000	Cordial or liqueur
Liquor and cocktails	93301000	Cocktail, NFS
Liquor and cocktails	93301030	Bloody Mary
Liquor and cocktails	93301032	Cape Cod
Liquor and cocktails	93301060	Gin and Tonic
Liquor and cocktails	93301100	Margarita
Liquor and cocktails	93301111	Martini, flavored
Liquor and cocktails	93301125	Mojito
Liquor and cocktails	93301132	Orange Blossom
Liquor and cocktails	93301140	Screwdriver
Liquor and cocktails	93301160	Whiskey sour
Liquor and cocktails	93301182	Whiskey and cola
Liquor and cocktails	93301183	Whiskey and diet cola
Liquor and cocktails	93301184	Whiskey and ginger ale
Liquor and cocktails	93301190	Rum and cola
Liquor and cocktails	93301200	Pina Colada
Liquor and cocktails	93301205	Brandy and cola
Liquor and cocktails	93301213	Vodka and lemonade
Liquor and cocktails	93301216	Vodka and energy drink
Liquor and cocktails	93301270	Fruit punch, alcoholic
Liquor and cocktails	93301360	Long Island iced tea
Liquor and cocktails	93301450	Liqueur with cream
Liquor and cocktails	93301500	Frozen daiquiri
Liquor and cocktails	93301510	Frozen margarita
Liquor and cocktails	93501000	Brandy
Liquor and cocktails	93502000	Whiskey
Liquor and cocktails	93502100	Scotch
Liquor and cocktails	93503000	Gin
Liquor and cocktails	93504000	Rum
Liquor and cocktails	93505000	Vodka
Liquor and cocktails	93505100	Tequila
Liver and organ meats	25170110	Tripe, cooked
Liver and organ meats	25170420	Gizzard, cooked
Macaroni and cheese	58145110	Macaroni or noodles with cheese
Macaroni and cheese	58145111	Macaroni or noodles with cheese, from restaurant
Macaroni and cheese	58145112	Macaroni or noodles with cheese, made from packaged mix
Macaroni and cheese	58145117	Macaroni or noodles with cheese, Easy Mac type
Macaroni and cheese	58145135	Macaroni or noodles with cheese and meat
Macaroni and cheese	58145136	Macaroni or noodles with cheese and meat, prepared from Hamburger Helper mix
Macaroni and cheese	58145170	Macaroni or noodles with cheese and egg
Mango and papaya	63129010	Mango, raw
Mango and papaya	63129030	Mango, canned
Mango and papaya	63133010	Papaya, raw
Margarine	81102000	Margarine, NFS
Margarine	81102010	Margarine, stick
Margarine	81102020	Margarine, tub
Margarine	81103080	Margarine-oil blend, tub
Margarine	81103090	Butter replacement, liquid
Margarine	81104010	Margarine-oil blend, tub, light
Mashed potatoes and white potato mixtures	71305015	Potato, scalloped, NFS
Mashed potatoes and white potato mixtures	71305020	Potato, scalloped, from fast food or restaurant
Mashed potatoes and white potato mixtures	71305030	Potato, scalloped, from fresh
Mashed potatoes and white potato mixtures	71305040	Potato, scalloped, from fresh, with meat
Mashed potatoes and white potato mixtures	71305050	Potato, scalloped, from dry mix
Mashed potatoes and white potato mixtures	71305070	Potato, scalloped, ready-to-heat
Mashed potatoes and white potato mixtures	71501006	Potato, mashed, from fast food, with gravy
Mashed potatoes and white potato mixtures	71501007	Potato, mashed, ready-to-heat
Mashed potatoes and white potato mixtures	71501010	Potato, mashed, from fresh, made with milk
Mashed potatoes and white potato mixtures	71501011	Potato, mashed, from fresh, made with milk, with cheese
Mashed potatoes and white potato mixtures	71501012	Potato, mashed, from fresh, made with milk, with gravy
Mashed potatoes and white potato mixtures	71501013	Potato, mashed, from fresh, NFS
Mashed potatoes and white potato mixtures	71501016	Potato, mashed, from restaurant
Mashed potatoes and white potato mixtures	71501017	Potato, mashed, from restaurant, with gravy
Mashed potatoes and white potato mixtures	71501035	Potato, mashed, from dry mix, NFS
Mashed potatoes and white potato mixtures	71501040	Potato, mashed, from dry mix, made with milk
Mashed potatoes and white potato mixtures	71501045	Potato, mashed, from dry mix, made with milk, with cheese
Mashed potatoes and white potato mixtures	71501054	Potato, mashed, from dry mix, made with milk, with gravy
Mashed potatoes and white potato mixtures	71501071	Potato, mashed, ready-to-heat, with cheese
Mashed potatoes and white potato mixtures	71501075	Potato, mashed, ready-to-heat, with gravy
Mashed potatoes and white potato mixtures	71600950	Potato salad with egg, from restaurant
Mashed potatoes and white potato mixtures	71601010	Potato salad with egg, made with mayonnaise
Mashed potatoes and white potato mixtures	71601020	Potato salad with egg, made with mayonnaise-type salad dressing
Mashed potatoes and white potato mixtures	71602950	Potato salad, from restaurant
Mashed potatoes and white potato mixtures	71603010	Potato salad, made with mayonnaise
Mashed potatoes and white potato mixtures	71701000	Potato pancake
Mashed potatoes and white potato mixtures	71704000	Stewed potatoes with tomatoes
Mayonnaise	81302040	Sandwich spread
Mayonnaise	81302050	Tartar sauce
Mayonnaise	83100200	Salad dressing, NFS, for sandwiches
Mayonnaise	83107000	Mayonnaise, regular
Mayonnaise	83108000	Vegan mayonnaise
Mayonnaise	83110000	Mayonnaise-type salad dressing
Mayonnaise	83204000	Mayonnaise, light
Meat mixed dishes	27111100	Beef goulash
Meat mixed dishes	27111405	Chili con carne with beans, from restaurant
Meat mixed dishes	27111406	Chili con carne with beans, home recipe
Meat mixed dishes	27111407	Chili con carne with beans, canned
Meat mixed dishes	27111420	Chili con carne without beans
Meat mixed dishes	27111500	Beef sloppy joe, no bun
Meat mixed dishes	27112010	Salisbury steak with gravy
Meat mixed dishes	27113300	Swedish meatballs with cream or white sauce
Meat mixed dishes	27116100	Beef curry
Meat mixed dishes	27116110	Beef curry with rice
Meat mixed dishes	27116200	Beef with barbecue sauce
Meat mixed dishes	27120030	Ham or pork with barbecue sauce
Meat mixed dishes	27120120	Sausage gravy
Meat mixed dishes	27211400	Corned beef hash
Meat mixed dishes	27212000	Beef and noodles, no sauce
Meat mixed dishes	27212100	Beef and noodles with tomato-based sauce
Meat mixed dishes	27212150	Beef goulash with noodles
Meat mixed dishes	27212350	Beef stroganoff with noodles
Meat mixed dishes	27213000	Beef and rice, no sauce
Meat mixed dishes	27214100	Meat loaf made with beef
Meat mixed dishes	27214110	Meat loaf made with beef, with tomato-based sauce
Meat mixed dishes	27220010	Meat loaf made with ham
Meat mixed dishes	27220120	Sausage and rice with tomato-based sauce
Meat mixed dishes	27220310	Ham or pork and rice, no sauce
Meat mixed dishes	27260010	Meat loaf, NS as to type of meat
Meat mixed dishes	27311120	Beef, potatoes, and vegetables, excluding carrots, broccoli, and dark-green leafy; no sauce
Meat mixed dishes	27311310	Beef stew with potatoes and vegetables including carrots, broccoli, and/or dark-green leafy; tomato-based sauce
Meat mixed dishes	27311410	Beef stew with potatoes and vegetables including carrots, broccoli, and/or dark-green leafy; gravy
Meat mixed dishes	27315250	Stuffed cabbage rolls with beef and rice
Meat mixed dishes	27320040	Pork, potatoes, and vegetables including carrots, broccoli, and/or dark-green leafy; no sauce
Meat mixed dishes	27330210	Lamb or mutton stew with potatoes and vegetables including carrots, broccoli, and/or dark-green leafy; tomato-based sauce
Meat mixed dishes	27410210	Beef and vegetables including carrots, broccoli, and/or dark-green leafy; no potatoes, no sauce
Meat mixed dishes	27410220	Beef and vegetables excluding carrots, broccoli, and dark-green leafy; no potatoes, no sauce
Meat mixed dishes	27411200	Beef with vegetables excluding carrots, broccoli, and dark-green leafy; no potatoes, tomato-based sauce
Meat mixed dishes	27416150	Pepper steak
Meat mixed dishes	27416450	Beef and vegetables including carrots, broccoli, and/or dark-green leafy; no potatoes, gravy
Meat mixed dishes	27420060	Pork and vegetables including carrots, broccoli, and/or dark-green leafy; no potatoes, no sauce
Meat mixed dishes	27420350	Pork and vegetables excluding carrots, broccoli, and dark-green leafy; no potatoes, no sauce
Meat mixed dishes	27420410	Pork and vegetables excluding carrots, broccoli, and dark-green leafy; no potatoes, tomato-based sauce
Meat mixed dishes	58310310	Pancakes and sausage, frozen meal
Melons	63109010	Cantaloupe, raw
Melons	63127010	Honeydew melon, raw
Melons	63149010	Watermelon, raw
Milk shakes and other dairy drinks	11531000	Eggnog
Milk shakes and other dairy drinks	11541110	Milk shake, home recipe, chocolate
Milk shakes and other dairy drinks	11541120	Milk shake, home recipe, flavors other than chocolate
Milk shakes and other dairy drinks	11542100	Milk shake, fast food, chocolate
Milk shakes and other dairy drinks	11542200	Milk shake, fast food, flavors other than chocolate
Milk shakes and other dairy drinks	11560000	Chocolate milk drink
Milk shakes and other dairy drinks	13120800	Ice cream soda, flavors other than chocolate
Milk substitutes	11320000	Soy milk
Milk substitutes	11320100	Soy milk, light
Milk substitutes	11320200	Soy milk, nonfat
Milk substitutes	11321000	Soy milk, chocolate
Milk substitutes	11350000	Almond milk, sweetened
Milk substitutes	11350010	Almond milk, sweetened, chocolate
Milk substitutes	11350020	Almond milk, unsweetened
Milk substitutes	11350030	Almond milk, unsweetened, chocolate
Milk substitutes	11360000	Rice milk
Milk substitutes	11370000	Coconut milk
Milk substitutes	11512030	Hot chocolate / Cocoa, ready to drink, made with non-dairy milk
Milk substitutes	42401010	Coconut milk, used in cooking
Milk, lowfat	11112210	Milk, low fat (1%)
Milk, lowfat	11114300	Milk, lactose free, low fat (1%)
Milk, lowfat	11115400	Kefir, NS as to fat content
Milk, nonfat	11113000	Milk, fat free (skim)
Milk, nonfat	11114320	Milk, lactose free, fat free (skim)
Milk, nonfat	11120000	Milk, dry, reconstituted, NS as to fat content
Milk, reduced fat	11100000	Milk, NFS
Milk, reduced fat	11112110	Milk, reduced fat (2%)
Milk, reduced fat	11114330	Milk, lactose free, reduced fat (2%)
Milk, whole	11111000	Milk, whole
Milk, whole	11114350	Milk, lactose free, whole
Milk, whole	11115300	Buttermilk, whole
Milk, whole	11210050	Milk, evaporated, NS as to fat content
Milk, whole	11211050	Milk, evaporated, whole
Mustard and other condiments	41420450	Worcestershire sauce
Mustard and other condiments	61204000	Lemon juice, 100%, NS as to form
Mustard and other condiments	61204010	Lemon juice, 100%, freshly squeezed
Mustard and other condiments	61204200	Lemon juice, 100%, canned or bottled
Mustard and other condiments	61207000	Lime juice, 100%, NS as to form
Mustard and other condiments	61207010	Lime juice, 100%, freshly squeezed
Mustard and other condiments	63409020	Chutney
Mustard and other condiments	64401000	Vinegar
Mustard and other condiments	74403000	Hot Thai sauce
Mustard and other condiments	74406060	Buffalo sauce
Mustard and other condiments	75111500	Garlic, raw
Mustard and other condiments	75121000	Pepper, hot chili, raw
Mustard and other condiments	75217400	Garlic, cooked
Mustard and other condiments	75226111	Hot peppers, cooked
Mustard and other condiments	75503090	Horseradish
Mustard and other condiments	75506010	Mustard
Mustard and other condiments	75506100	Honey mustard dip
Mustard and other condiments	75511010	Hot pepper sauce
Mustard and other condiments	75534550	Wasabi paste
Mustard and other condiments	81302060	Horseradish sauce
Mustard and other condiments	81308100	Fry sauce
Mustard and other condiments	91361010	Sweet and sour sauce
Mustard and other condiments	91361050	Duck sauce
Nachos	58104120	Nachos with cheese
Nachos	58104130	Nachos with meat and cheese
Nachos	58104150	Nachos with chicken and cheese
Nachos	58104180	Nachos with meat, cheese, and sour cream
Nutrition bars	53710800	Cereal or granola bar (Kashi Chewy)
Nutrition bars	53720200	Nutrition bar (Clif Bar)
Nutrition bars	53720300	Nutrition bar (PowerBar)
Nutrition bars	53720500	Nutrition bar (Snickers Marathon Protein Bar)
Nutrition bars	53720610	Nutrition bar (South Beach Living High Protein Bar)
Nutrition bars	53720800	Nutrition bar (Zone Perfect Classic Crunch)
Nutrition bars	53729000	Nutrition bar or meal replacement bar, NFS
Nutritional beverages	95101000	Nutritional drink or shake, ready-to-drink (Boost)
Nutritional beverages	95103000	Nutritional drink or shake, ready-to-drink (Ensure)
Nutritional beverages	95104000	Nutritional drink or shake, ready-to-drink, sugar free (Glucerna)
Nutritional beverages	95105000	Nutritional drink or shake, ready-to-drink (Kellogg's Special K Protein)
Nutritional beverages	95120000	Nutritional drink or shake, ready-to-drink, NFS
Nutritional beverages	95120010	Nutritional drink or shake, high protein, ready-to-drink, NFS
Nutritional beverages	95120020	Nutritional drink or shake, high protein, light, ready-to-drink, NFS
Nuts and seeds	42100050	Nuts, NFS
Nuts and seeds	42100100	Almonds, NFS
Nuts and seeds	42101000	Almonds, unroasted
Nuts and seeds	42101110	Almonds, salted
Nuts and seeds	42101120	Almonds, lightly salted
Nuts and seeds	42101130	Almonds, unsalted
Nuts and seeds	42101300	Almonds, flavored
Nuts and seeds	42102000	Brazil nuts
Nuts and seeds	42104000	Cashews, NFS
Nuts and seeds	42104050	Cashews, unroasted
Nuts and seeds	42104100	Cashews, salted
Nuts and seeds	42104105	Cashews, lightly salted
Nuts and seeds	42104110	Cashews, unsalted
Nuts and seeds	42104500	Cashews, honey roasted
Nuts and seeds	42106000	Coconut, fresh
Nuts and seeds	42106020	Coconut, packaged
Nuts and seeds	42109100	Macadamia nuts
Nuts and seeds	42110050	Mixed nuts, unroasted
Nuts and seeds	42110100	Mixed nuts, with peanuts, salted
Nuts and seeds	42110110	Mixed nuts, with peanuts, lightly salted
Nuts and seeds	42110120	Mixed nuts, with peanuts, unsalted
Nuts and seeds	42110150	Mixed nuts, without peanuts, salted
Nuts and seeds	42110160	Mixed nuts, without peanuts, unsalted
Nuts and seeds	42110300	Mixed nuts, honey roasted
Nuts and seeds	42111000	Peanuts, NFS
Nuts and seeds	42111030	Peanuts, boiled
Nuts and seeds	42111040	Peanuts, unroasted
Nuts and seeds	42111100	Peanuts, roasted, salted
Nuts and seeds	42111110	Peanuts, roasted, unsalted
Nuts and seeds	42111200	Peanuts, dry roasted, salted
Nuts and seeds	42111205	Peanuts, dry roasted, lightly salted
Nuts and seeds	42111210	Peanuts, dry roasted, unsalted
Nuts and seeds	42111500	Peanuts, honey roasted
Nuts and seeds	42112000	Pecans, NFS
Nuts and seeds	42112210	Pecans, unsalted
Nuts and seeds	42113000	Pine nuts
Nuts and seeds	42114130	Pistachio nuts, NFS
Nuts and seeds	42114140	Pistachio nuts, salted
Nuts and seeds	42114142	Pistachio nuts, lightly salted
Nuts and seeds	42114145	Pistachio nuts, unsalted
Nuts and seeds	42116000	Walnuts, excluding honey roasted
Nuts and seeds	42116100	Walnuts, honey roasted
Nuts and seeds	42200500	Almond butter
Nuts and seeds	42202000	Peanut butter
Nuts and seeds	42202010	Peanut butter, lower sodium
Nuts and seeds	42202130	Peanut butter, lower sugar
Nuts and seeds	42202150	Peanut butter, reduced fat
Nuts and seeds	42500100	Trail mix with nuts
Nuts and seeds	42501000	Trail mix with nuts and fruit
Nuts and seeds	42501500	Trail mix with chocolate
Nuts and seeds	42502100	Trail mix with pretzels, cereal, or granola
Nuts and seeds	43101050	Pumpkin seeds, NFS
Nuts and seeds	43101100	Pumpkin seeds, salted
Nuts and seeds	43101150	Pumpkin seeds, unsalted
Nuts and seeds	43102000	Sunflower seeds, plain, unsalted
Nuts and seeds	43102100	Sunflower seeds, plain, salted
Nuts and seeds	43102300	Sunflower seeds, flavored
Nuts and seeds	43103000	Sesame seeds
Nuts and seeds	43103300	Tahini
Nuts and seeds	43104000	Flax seeds
Nuts and seeds	43107000	Mixed seeds
Nuts and seeds	43108010	Chia seeds
Oatmeal	56202900	Oatmeal, from fast food, plain
Oatmeal	56202905	Oatmeal, from fast food, maple flavored
Oatmeal	56202920	Oatmeal, from fast food, other flavors
Oatmeal	56203000	Oatmeal, NS as to regular, quick, or instant, no added fat
Oatmeal	56203056	Oatmeal, regular or quick, made with water, no added fat
Oatmeal	56203057	Oatmeal, regular or quick, made with water, fat added
Oatmeal	56203066	Oatmeal, regular or quick, made with milk, no added fat
Oatmeal	56203067	Oatmeal, regular or quick, made with milk, fat added
Oatmeal	56203076	Oatmeal, regular or quick, made with non-dairy milk, no added fat
Oatmeal	56203077	Oatmeal, regular or quick, made with non-dairy milk, fat added
Oatmeal	56203086	Oatmeal, instant, plain, made with water, no added fat
Oatmeal	56203087	Oatmeal, instant, plain, made with water, fat added
Oatmeal	56203096	Oatmeal, instant, plain, made with milk, no added fat
Oatmeal	56203097	Oatmeal, instant, plain, made with milk, fat added
Oatmeal	56203130	Oatmeal, instant, maple flavored, no added fat
Oatmeal	56203135	Oatmeal, instant, maple flavored, fat added
Oatmeal	56203155	Oatmeal, instant, fruit flavored, no added fat
Oatmeal	56203160	Oatmeal, instant, fruit flavored, fat added
Oatmeal	56203175	Oatmeal, instant, other flavors, no added fat
Oatmeal	56203180	Oatmeal, instant, other flavors, fat added
Oatmeal	56203555	Oatmeal, reduced sugar, flavored, no added fat
Oatmeal	56203610	Oatmeal, multigrain, no added fat
Olives, pickles, pickled vegetables	75230000	Sauerkraut
Olives, pickles, pickled vegetables	75500210	Beets, pickled
Olives, pickles, pickled vegetables	75501010	Relish, corn
Olives, pickles, pickled vegetables	75502520	Kimchi
Olives, pickles, pickled vegetables	75503010	Pickles, dill
Olives, pickles, pickled vegetables	75503020	Relish, pickle
Olives, pickles, pickled vegetables	75503085	Ginger root, pickled
Olives, pickles, pickled vegetables	75510000	Olives, NFS
Olives, pickles, pickled vegetables	75510010	Olives, green
Olives, pickles, pickled vegetables	75510020	Olives, black
Olives, pickles, pickled vegetables	75510030	Olives, stuffed
Olives, pickles, pickled vegetables	75511020	Peppers, pickled
Olives, pickles, pickled vegetables	75511040	Pepper, hot, pickled
Olives, pickles, pickled vegetables	75511100	Pickles, NFS
Olives, pickles, pickled vegetables	75512010	Radishes, pickled, Hawaiian style
Olives, pickles, pickled vegetables	75515100	Vegetables, pickled
Onions	75117010	Onions, green, raw
Onions	75117020	Onions, raw
Onions	75221011	Onions, cooked, no added fat
Onions	75221021	Onions, cooked, fat added
Onions	75221030	Onions, pearl, cooked
Onions	75221061	Onions, green, cooked
Other Mexican mixed dishes	58100360	Chilaquiles, tortilla casserole with salsa, cheese, and egg
Other Mexican mixed dishes	58100370	Chilaquiles, tortilla casserole with salsa and cheese, no egg
Other Mexican mixed dishes	58100500	Enchilada, no sauce
Other Mexican mixed dishes	58100530	Enchilada with meat, red-chile or enchilada sauce
Other Mexican mixed dishes	58100535	Enchilada with meat, green-chile or enchilada sauce
Other Mexican mixed dishes	58100630	Enchilada with chicken, red-chile or enchilada sauce
Other Mexican mixed dishes	58100635	Enchilada with chicken, green-chile or enchilada sauce
Other Mexican mixed dishes	58100800	Enchilada, just cheese, meatless, no beans, red-chile or enchilada sauce
Other Mexican mixed dishes	58100805	Enchilada, just cheese, meatless, no beans, green-chile or enchilada sauce
Other Mexican mixed dishes	58103120	Tamale with meat
Other Mexican mixed dishes	58103130	Tamale with chicken
Other Mexican mixed dishes	58103250	Tamale, plain, meatless, no sauce, Mexican style
Other Mexican mixed dishes	58104280	Gordita, sope, or chalupa with meat and sour cream
Other Mexican mixed dishes	58104290	Gordita, sope, or chalupa with meat
Other Mexican mixed dishes	58104500	Chimichanga with meat
Other Mexican mixed dishes	58104710	Quesadilla, just cheese, meatless
Other Mexican mixed dishes	58104720	Quesadilla, just cheese, from fast food
Other Mexican mixed dishes	58104730	Quesadilla with meat
Other Mexican mixed dishes	58104740	Quesadilla with chicken
Other Mexican mixed dishes	58104745	Quesadilla with chicken, from fast food
Other Mexican mixed dishes	58104750	Quesadilla with vegetables
Other Mexican mixed dishes	58104760	Quesadilla with vegetables and meat
Other Mexican mixed dishes	58104770	Quesadilla with vegetables and chicken
Other Mexican mixed dishes	58104820	Taquito or flauta with meat
Other Mexican mixed dishes	58104825	Taquito or flauta with meat and cheese
Other Mexican mixed dishes	58104830	Taquito or flauta with chicken
Other Mexican mixed dishes	58104835	Taquito or flauta with chicken and cheese
Other Mexican mixed dishes	58105000	Fajita with chicken and vegetables
Other Mexican mixed dishes	58105050	Fajita with meat and vegetables
Other Mexican mixed dishes	58105110	Pupusa, meat-filled
Other Mexican mixed dishes	75410500	Chiles rellenos, cheese-filled
Other dark green vegetables	72104220	Chard, cooked
Other dark green vegetables	72107211	Collards, fresh, cooked, no added fat
Other dark green vegetables	72107213	Collards, canned, cooked, no added fat
Other dark green vegetables	72107221	Collards, fresh, cooked, fat added, NS as to fat type
Other dark green vegetables	72107227	Collards, fresh, cooked with oil
Other dark green vegetables	72107228	Collards, fresh, cooked with butter or margarine
Other dark green vegetables	72107234	Collards, canned, cooked with butter or margarine
Other dark green vegetables	72118221	Greens, fresh, cooked, fat added
Other dark green vegetables	72119190	Kale, raw
Other dark green vegetables	72119221	Kale, fresh, cooked, fat added
Other dark green vegetables	72122211	Mustard greens, fresh, cooked, no added fat
Other dark green vegetables	72122221	Mustard greens, fresh, cooked, fat added
Other dark green vegetables	72128221	Turnip greens, fresh, cooked, fat added
Other dark green vegetables	72130100	Watercress, raw
Other diet drinks	92550610	Fruit flavored drink, with high vitamin C, diet
Other diet drinks	92550620	Fruit flavored drink, diet
Other diet drinks	92552010	Fruit flavored drink, powdered, reconstituted, diet
Other fruit juice	61213800	Fruit juice blend, citrus, 100% juice
Other fruit juice	64100100	Fruit juice, NFS
Other fruit juice	64100110	Fruit juice blend, 100% juice
Other fruit juice	64100200	Cranberry juice blend, 100% juice
Other fruit juice	64100220	Cranberry juice blend, 100% juice, with calcium added
Other fruit juice	64104610	Blueberry juice
Other fruit juice	64105400	Cranberry juice, 100%, not a blend
Other fruit juice	64116020	Grape juice, 100%
Other fruit juice	64116060	Grape juice, 100%, with calcium added
Other fruit juice	64121000	Passion fruit juice, 100%
Other fruit juice	64124020	Pineapple juice, 100%
Other fruit juice	64126000	Pomegranate juice, 100%
Other fruit juice	64132010	Prune juice, 100%
Other fruit juice	64132500	Strawberry juice, 100%
Other fruit juice	75200700	Aloe vera juice drink
Other fruit juice	78101000	Vegetable and fruit juice, 100% juice, with high vitamin C
Other fruits and fruit salads	63100100	Fruit, NFS
Other fruits and fruit salads	63100110	Fruit, pickled
Other fruits and fruit salads	63115010	Cherries, raw
Other fruits and fruit salads	63125010	Guava, raw
Other fruits and fruit salads	63126500	Kiwi fruit, raw
Other fruits and fruit salads	63126510	Lychee
Other fruits and fruit salads	63139010	Persimmon, raw
Other fruits and fruit salads	63143010	Plum, raw
Other fruits and fruit salads	63145010	Pomegranate, raw
Other fruits and fruit salads	63311000	Fruit salad, fresh or raw, excluding citrus fruits, no dressing
Other fruits and fruit salads	63311110	Fruit cocktail, canned, NFS
Other fruits and fruit salads	63311140	Fruit cocktail, canned, in syrup
Other fruits and fruit salads	63311170	Fruit cocktail, canned, juice pack
Other fruits and fruit salads	63401070	Fruit, chocolate covered
Other fruits and fruit salads	63402960	Fruit salad, excluding citrus fruits, with whipped cream
Other red and orange vegetables	73201020	Pumpkin, cooked
Other red and orange vegetables	73303020	Winter squash, cooked, fat added
Other red and orange vegetables	73401000	Sweet potato, NFS
Other red and orange vegetables	73402010	Sweet potato, baked, peel eaten, no added fat
Other red and orange vegetables	73402021	Sweet potato, baked, peel eaten, made with oil
Other red and orange vegetables	73403010	Sweet potato, baked, peel not eaten, no added fat
Other red and orange vegetables	73403021	Sweet potato, baked, peel not eaten, made with oil
Other red and orange vegetables	73403022	Sweet potato, baked, peel not eaten, made with butter
Other red and orange vegetables	73403023	Sweet potato, baked, peel not eaten, made with margarine
Other red and orange vegetables	73405010	Sweet potato, boiled, no added fat
Other red and orange vegetables	73406000	Sweet potato, candied
Other red and orange vegetables	73409000	Sweet potato, casserole or mashed
Other red and orange vegetables	75122200	Pepper, sweet, red, raw
Other red and orange vegetables	75226060	Peppers, red, cooked
Other red and orange vegetables	75233220	Spaghetti squash, cooked
Other sandwiches (single code)	27500300	Wrap sandwich, NFS
Other sandwiches (single code)	27510700	Meatball and spaghetti sauce submarine sandwich
Other sandwiches (single code)	27513010	Roast beef sandwich
Other sandwiches (single code)	27513050	Roast beef sandwich with cheese
Other sandwiches (single code)	27515010	Steak sandwich, plain, on roll
Other sandwiches (single code)	27515020	Steak and cheese submarine sandwich, with lettuce and tomato
Other sandwiches (single code)	27515070	Steak and cheese submarine sandwich, with fried peppers and onions, on roll
Other sandwiches (single code)	27520320	Ham and cheese sandwich, with lettuce and spread
Other sandwiches (single code)	27520390	Ham and cheese submarine sandwich, with lettuce, tomato and spread
Other sandwiches (single code)	27520500	Pork sandwich, on white roll, with onions, dill pickles and barbecue sauce
Other sandwiches (single code)	27541001	Turkey, ham, and roast beef club sandwich with cheese, lettuce, tomato, and spread
Other sandwiches (single code)	27560500	Pepperoni and salami submarine sandwich, with lettuce, tomato and spread
Other sandwiches (single code)	27560910	Cold cut sumarine sandwich, with cheese, lettuce, tomato and spread
Other sandwiches (single code)	51136000	Bruschetta
Other sandwiches (single code)	58127500	Vegetable submarine sandwich, with fat free spread
Other starchy vegetables	71900100	Plantain, cooked, no added fat
Other starchy vegetables	71900200	Plantain, cooked with oil
Other starchy vegetables	71905000	Ripe plantain, raw
Other starchy vegetables	71905100	Plantain, cooked with butter or margarine
Other starchy vegetables	71930120	Cassava, cooked
Other starchy vegetables	71962020	Dasheen, cooked
Other starchy vegetables	71970200	Fufu
Other starchy vegetables	75204012	Lima beans, from frozen, no added fat
Other starchy vegetables	75204022	Lima beans, from frozen, fat added
Other starchy vegetables	75223023	Blackeyed peas, from canned
Other starchy vegetables	75224000	Green peas, cooked, from restaurant
Other starchy vegetables	75224022	Green peas, frozen, cooked, no added fat
Other starchy vegetables	75224023	Green peas, canned, cooked, no added fat
Other starchy vegetables	75224030	Green peas, NS as to form, cooked
Other starchy vegetables	75224032	Green peas, frozen, cooked, fat added, NS as to fat type
Other starchy vegetables	75224050	Green peas, canned, cooked with butter or margarine
Other vegetables and combinations	63105010	Avocado, raw
Other vegetables and combinations	73111220	Peas and carrots, cooked, NS as to form
Other vegetables and combinations	73111221	Peas and carrots, fresh, cooked, fat added
Other vegetables and combinations	75100250	Raw vegetable, NFS
Other vegetables and combinations	75100300	Sprouts, NFS
Other vegetables and combinations	75101000	Bean sprouts, raw
Other vegetables and combinations	75102750	Brussels sprouts, raw
Other vegetables and combinations	75107000	Cauliflower, raw
Other vegetables and combinations	75109000	Celery, raw
Other vegetables and combinations	75111000	Cucumber, raw
Other vegetables and combinations	75111800	Jicama, raw
Other vegetables and combinations	75115000	Mushrooms, raw
Other vegetables and combinations	75122000	Pepper, raw, NFS
Other vegetables and combinations	75122100	Pepper, sweet, green, raw
Other vegetables and combinations	75124000	Pepper, banana, raw
Other vegetables and combinations	75125000	Radish, raw
Other vegetables and combinations	75127500	Seaweed, raw
Other vegetables and combinations	75127750	Snowpeas, raw
Other vegetables and combinations	75128000	Summer squash, yellow, raw
Other vegetables and combinations	75128010	Summer squash, green, raw
Other vegetables and combinations	75201020	Artichokes, NS as to form, cooked
Other vegetables and combinations	75202011	Asparagus, fresh, cooked, no added fat
Other vegetables and combinations	75202020	Asparagus, NS as to form, cooked
Other vegetables and combinations	75202021	Asparagus, fresh, cooked, fat added, NS as to fat type
Other vegetables and combinations	75202027	Asparagus, fresh, cooked with oil
Other vegetables and combinations	75202028	Asparagus, fresh, cooked with butter or margarine
Other vegetables and combinations	75207021	Bean sprouts, cooked
Other vegetables and combinations	75208020	Beets, NS as to form, cooked
Other vegetables and combinations	75208021	Beets, fresh, cooked, fat added
Other vegetables and combinations	75208310	Bitter melon, cooked
Other vegetables and combinations	75209011	Brussels sprouts, fresh, cooked, no added fat
Other vegetables and combinations	75209020	Brussels sprouts, NS as to form, cooked
Other vegetables and combinations	75209021	Brussels sprouts, fresh, cooked, fat added
Other vegetables and combinations	75213120	Cactus, cooked, fat added
Other vegetables and combinations	75214012	Cauliflower, frozen, cooked, no added fat
Other vegetables and combinations	75214020	Cauliflower, NS as to form, cooked
Other vegetables and combinations	75214021	Cauliflower, fresh, cooked, fat added, NS as to fat type
Other vegetables and combinations	75214022	Cauliflower, frozen, cooked, fat added, NS as to fat type
Other vegetables and combinations	75214027	Cauliflower, fresh, cooked with oil
Other vegetables and combinations	75214028	Cauliflower, fresh, cooked with butter or margarine
Other vegetables and combinations	75214031	Cauliflower, frozen, cooked with butter or margarine
Other vegetables and combinations	75215020	Celery, cooked
Other vegetables and combinations	75215511	Christophine, cooked
Other vegetables and combinations	75216720	Cucumber, cooked
Other vegetables and combinations	75217020	Eggplant, cooked, fat added
Other vegetables and combinations	75218501	Lotus root, cooked
Other vegetables and combinations	75219011	Mushrooms, fresh, cooked, no added fat
Other vegetables and combinations	75219020	Mushrooms, NS as to form, cooked
Other vegetables and combinations	75219021	Mushrooms, fresh, cooked, fat added, NS as to fat type
Other vegetables and combinations	75219023	Mushrooms, canned, cooked
Other vegetables and combinations	75219033	Mushrooms, fresh, cooked with oil
Other vegetables and combinations	75219034	Mushrooms, fresh, cooked with butter or margarine
Other vegetables and combinations	75220011	Okra, fresh, cooked, no added fat
Other vegetables and combinations	75220021	Okra, fresh, cooked, fat added
Other vegetables and combinations	75226020	Peppers, green, cooked
Other vegetables and combinations	75231021	Snowpea, fresh, cooked, fat added
Other vegetables and combinations	75232120	Seaweed, cooked, fat added
Other vegetables and combinations	75233011	Summer squash, yellow or green, fresh, cooked, no added fat
Other vegetables and combinations	75233020	Summer squash, yellow or green, NS as to form, cooked
Other vegetables and combinations	75233021	Summer squash, yellow or green, fresh, cooked, fat added, NS as to fat type
Other vegetables and combinations	75233027	Summer squash, yellow or green, fresh, cooked with oil
Other vegetables and combinations	75233028	Summer squash, yellow or green, fresh, cooked with butter or margarine
Other vegetables and combinations	75234021	Turnip, cooked
Other vegetables and combinations	75306998	Peppers and onions, cooked, no added fat
Other vegetables and combinations	75307000	Peppers and onions, cooked, fat added
Other vegetables and combinations	75310990	Classic mixed vegetables, cooked, from restaurant
Other vegetables and combinations	75311012	Classic mixed vegetables, frozen, cooked, no added fat
Other vegetables and combinations	75311013	Classic mixed vegetables, canned, cooked, no added fat
Other vegetables and combinations	75311020	Classic mixed vegetables, NS as to form, cooked
Other vegetables and combinations	75311022	Classic mixed vegetables, frozen, cooked, fat added, NS as to fat type
Other vegetables and combinations	75311028	Classic mixed vegetables, frozen, cooked with butter or margarine
Other vegetables and combinations	75317010	Vegetables, stew type, cooked, fat added
Other vegetables and combinations	75330060	Broccoli and cauliflower, cooked, fat added
Other vegetables and combinations	75330080	Broccoli, cauliflower and carrots, cooked, no added fat
Other vegetables and combinations	75330090	Broccoli, cauliflower and carrots, cooked, fat added
Other vegetables and combinations	75340020	Asian stir fry vegetables, cooked, fat added
Pancakes, waffles, French toast	55100010	Pancakes, plain, from frozen
Pancakes, waffles, French toast	55100050	Pancakes, plain, from fast food / restaurant
Pancakes, waffles, French toast	55100055	Pancakes, with fruit, from fast food / restaurant
Pancakes, waffles, French toast	55100065	Pancakes, whole grain, from fast food / restaurant
Pancakes, waffles, French toast	55101000	Pancakes, plain
Pancakes, waffles, French toast	55101015	Pancakes, plain, reduced fat
Pancakes, waffles, French toast	55103000	Pancakes, with fruit
Pancakes, waffles, French toast	55103100	Pancakes, with chocolate
Pancakes, waffles, French toast	55105200	Pancakes, whole grain
Pancakes, waffles, French toast	55106000	Pancakes, gluten free
Pancakes, waffles, French toast	55200020	Waffle, plain, from frozen
Pancakes, waffles, French toast	55200040	Waffle, fruit, from frozen
Pancakes, waffles, French toast	55200090	Waffle, gluten free, from frozen
Pancakes, waffles, French toast	55200100	Waffle, plain, from fast food / restaurant
Pancakes, waffles, French toast	55201000	Waffle, plain
Pancakes, waffles, French toast	55203700	Waffle, cinnamon
Pancakes, waffles, French toast	55300050	French toast, plain, from fast food / restaurant
Pancakes, waffles, French toast	55301000	French toast, plain
Pancakes, waffles, French toast	55301050	French toast sticks, plain
Pancakes, waffles, French toast	55401000	Crepe, plain
Pancakes, waffles, French toast	55501000	Chinese pancake
Pancakes, waffles, French toast	55702100	Dosa (Indian), plain
Pasta mixed dishes, excludes macaroni and cheese	58130011	Lasagna with meat
Pasta mixed dishes, excludes macaroni and cheese	58130014	Lasagna with meat, from restaurant
Pasta mixed dishes, excludes macaroni and cheese	58130015	Lasagna with meat, home recipe
Pasta mixed dishes, excludes macaroni and cheese	58130016	Lasagna with meat, frozen
Pasta mixed dishes, excludes macaroni and cheese	58130140	Lasagna with chicken or turkey
Pasta mixed dishes, excludes macaroni and cheese	58130310	Lasagna, meatless
Pasta mixed dishes, excludes macaroni and cheese	58130320	Lasagna, meatless, with vegetables
Pasta mixed dishes, excludes macaroni and cheese	58131323	Ravioli, meat-filled, with tomato sauce or meat sauce, canned
Pasta mixed dishes, excludes macaroni and cheese	58131510	Ravioli, cheese-filled, no sauce
Pasta mixed dishes, excludes macaroni and cheese	58131520	Ravioli, cheese-filled, with tomato sauce
Pasta mixed dishes, excludes macaroni and cheese	58131590	Ravioli, cheese and spinach-filled, no sauce
Pasta mixed dishes, excludes macaroni and cheese	58131610	Ravioli, cheese and spinach filled, with tomato sauce
Pasta mixed dishes, excludes macaroni and cheese	58134660	Tortellini, cheese-filled, with cream sauce
Pasta mixed dishes, excludes macaroni and cheese	58146120	Pasta with tomato-based sauce, cheese and meat
Pasta mixed dishes, excludes macaroni and cheese	58146150	Pasta with tomato-based sauce and cheese
Pasta mixed dishes, excludes macaroni and cheese	58146160	Pasta with vegetables, no sauce or dressing
Pasta mixed dishes, excludes macaroni and cheese	58146221	Pasta with tomato-based sauce, restaurant
Pasta mixed dishes, excludes macaroni and cheese	58146222	Pasta with tomato-based sauce, home recipe
Pasta mixed dishes, excludes macaroni and cheese	58146223	Pasta with tomato-based sauce, ready-to-heat
Pasta mixed dishes, excludes macaroni and cheese	58146301	Pasta with tomato-based sauce, and added vegetables, restaurant
Pasta mixed dishes, excludes macaroni and cheese	58146302	Pasta with tomato-based sauce, and added vegetables, home recipe
Pasta mixed dishes, excludes macaroni and cheese	58146321	Pasta with tomato-based sauce and meat, restaurant
Pasta mixed dishes, excludes macaroni and cheese	58146322	Pasta with tomato-based sauce and meat, home recipe
Pasta mixed dishes, excludes macaroni and cheese	58146323	Pasta with tomato-based sauce and meat, ready-to-heat
Pasta mixed dishes, excludes macaroni and cheese	58146331	Pasta with tomato-based sauce, meat, and added vegetables, restaurant
Pasta mixed dishes, excludes macaroni and cheese	58146332	Pasta with tomato-based sauce, meat, and added vegetables, home recipe
Pasta mixed dishes, excludes macaroni and cheese	58146342	Pasta with tomato-based sauce and poultry, home recipe
Pasta mixed dishes, excludes macaroni and cheese	58146352	Pasta with tomato-based sauce, poultry, and added vegetables, home recipe
Pasta mixed dishes, excludes macaroni and cheese	58146362	Pasta with tomato-based sauce and seafood, home recipe
Pasta mixed dishes, excludes macaroni and cheese	58146372	Pasta with tomato-based sauce, seafood, and added vegetables, home recipe
Pasta mixed dishes, excludes macaroni and cheese	58146381	Pasta with cream sauce, restaurant
Pasta mixed dishes, excludes macaroni and cheese	58146382	Pasta with cream sauce, home recipe
Pasta mixed dishes, excludes macaroni and cheese	58146383	Pasta with cream sauce, ready-to-heat
Pasta mixed dishes, excludes macaroni and cheese	58146391	Pasta with cream sauce and added vegetables, restaurant
Pasta mixed dishes, excludes macaroni and cheese	58146392	Pasta with cream sauce and added vegetables, from home recipe
Pasta mixed dishes, excludes macaroni and cheese	58146402	Pasta with cream sauce and meat, home recipe
Pasta mixed dishes, excludes macaroni and cheese	58146412	Pasta with cream sauce, meat, and added vegetables, home recipe
Pasta mixed dishes, excludes macaroni and cheese	58146421	Pasta with cream sauce and poultry, restaurant
Pasta mixed dishes, excludes macaroni and cheese	58146422	Pasta with cream sauce and poultry, home recipe
Pasta mixed dishes, excludes macaroni and cheese	58146431	Pasta with cream sauce, poultry, and added vegetables, restaurant
Pasta mixed dishes, excludes macaroni and cheese	58146432	Pasta with cream sauce, poultry, and added vegetables, home recipe
Pasta mixed dishes, excludes macaroni and cheese	58146433	Pasta with cream sauce, poultry, and added vegetables, ready-to-heat
Pasta mixed dishes, excludes macaroni and cheese	58146441	Pasta with cream sauce and seafood, restaurant
Pasta mixed dishes, excludes macaroni and cheese	58146442	Pasta with cream sauce and seafood, home recipe
Pasta mixed dishes, excludes macaroni and cheese	58146443	Pasta with cream sauce and seafood, ready-to-heat
Pasta mixed dishes, excludes macaroni and cheese	58146452	Pasta with cream sauce, seafood, and added vegetables, home recipe
Pasta mixed dishes, excludes macaroni and cheese	58146602	Pasta, whole grain, with tomato-based sauce, home recipe
Pasta mixed dishes, excludes macaroni and cheese	58146622	Pasta, whole grain, with tomato-based sauce and meat, home recipe
Pasta mixed dishes, excludes macaroni and cheese	58146632	Pasta, whole grain, with tomato-based sauce, meat, and added vegetables, home recipe
Pasta mixed dishes, excludes macaroni and cheese	58146642	Pasta, whole grain, with tomato-based sauce and poultry, home recipe
Pasta mixed dishes, excludes macaroni and cheese	58147510	Flavored pasta
Pasta mixed dishes, excludes macaroni and cheese	58148110	Macaroni or pasta salad, made with mayonnaise
Pasta mixed dishes, excludes macaroni and cheese	58148120	Macaroni or pasta salad with egg
Pasta mixed dishes, excludes macaroni and cheese	58148170	Macaroni or pasta salad with chicken
Pasta mixed dishes, excludes macaroni and cheese	58148180	Macaroni or pasta salad with cheese
Pasta mixed dishes, excludes macaroni and cheese	58148550	Macaroni or pasta salad with meat
Pasta sauces, tomato-based	27141030	Spaghetti sauce with poultry
Pasta sauces, tomato-based	27162040	Spaghetti sauce with meat
Pasta sauces, tomato-based	27162060	Spaghetti sauce with meat and added vegetables
Pasta sauces, tomato-based	74404010	Spaghetti sauce
Pasta sauces, tomato-based	74404020	Spaghetti sauce with added vegetables
Pasta sauces, tomato-based	74404090	Vodka sauce with tomatoes and cream
Pasta, noodles, cooked grains	56112000	Noodles, cooked
Pasta, noodles, cooked grains	56117090	Rice noodles, cooked
Pasta, noodles, cooked grains	56130000	Pasta, cooked
Pasta, noodles, cooked grains	56132990	Pasta, whole grain, cooked
Pasta, noodles, cooked grains	56140100	Pasta, gluten free
Pasta, noodles, cooked grains	56200400	Barley, no added fat
Pasta, noodles, cooked grains	56204000	Quinoa, NS as to fat
Pasta, noodles, cooked grains	56204005	Quinoa, no added fat
Pasta, noodles, cooked grains	56204010	Quinoa, fat added
Pasta, noodles, cooked grains	56207160	Couscous, plain, cooked
Peaches and nectarines	63131010	Nectarine, raw
Peaches and nectarines	63135010	Peach, raw
Peaches and nectarines	63135110	Peach, canned, NFS
Peaches and nectarines	63135140	Peach, canned, in syrup
Peaches and nectarines	63135170	Peach, canned, juice pack
Peanut butter and jelly sandwiches (single code)	42301015	Peanut butter sandwich, with regular peanut butter, on white bread
Peanut butter and jelly sandwiches (single code)	42301020	Peanut butter sandwich, with regular peanut butter, on wheat bread
Peanut butter and jelly sandwiches (single code)	42301025	Peanut butter sandwich, with regular peanut butter, on whole wheat bread
Peanut butter and jelly sandwiches (single code)	42302015	Peanut butter and jelly sandwich, with regular peanut butter, regular jelly, on white bread
Peanut butter and jelly sandwiches (single code)	42302020	Peanut butter and jelly sandwich, with regular peanut butter, regular jelly, on wheat bread
Peanut butter and jelly sandwiches (single code)	42302025	Peanut butter and jelly sandwich, with regular peanut butter, regular jelly, on whole wheat bread
Peanut butter and jelly sandwiches (single code)	42302060	Peanut butter and jelly sandwich, with reduced fat peanut butter, regular jelly, on wheat bread
Peanut butter and jelly sandwiches (single code)	42302105	Peanut butter and jelly sandwich, with regular peanut butter, reduced sugar jelly, on white bread
Peanut butter and jelly sandwiches (single code)	42302115	Peanut butter and jelly sandwich, with regular peanut butter, reduced sugar jelly, on whole wheat bread
Peanut butter and jelly sandwiches (single code)	42303100	Peanut butter and jelly sandwich, frozen commercial product without crusts
Pears	63137010	Pear, raw
Pears	63137140	Pear, canned, in syrup
Pineapple	63141010	Pineapple, raw
Pineapple	63141110	Pineapple, canned, NFS
Pineapple	63141140	Pineapple, canned, in syrup
Pineapple	63141170	Pineapple, canned, juice pack
Pizza	14620320	Topping from meat pizza
Pizza	58106200	Pizza, cheese, from frozen, thin crust
Pizza	58106220	Pizza, cheese, from restaurant or fast food, thin crust
Pizza	58106225	Pizza, cheese, from restaurant or fast food, medium crust
Pizza	58106230	Pizza, cheese, from restaurant or fast food, thick crust
Pizza	58106300	Pizza, cheese, with vegetables, from frozen, thin crust
Pizza	58106305	Pizza, cheese with vegetables, from frozen, thick crust
Pizza	58106320	Pizza, cheese, with vegetables, from restaurant or fast food, thin crust
Pizza	58106325	Pizza, cheese, with vegetables, from restaurant or fast food, medium crust
Pizza	58106330	Pizza, cheese, with vegetables, from restaurant or fast food, thick crust
Pizza	58106345	Pizza with cheese and extra vegetables, thin crust
Pizza	58106347	Pizza with cheese and extra vegetables, medium crust
Pizza	58106358	Pizza, cheese, with fruit, thin crust
Pizza	58106359	Pizza, cheese, with fruit, medium crust
Pizza	58106512	Pizza with pepperoni, from frozen, thin crust
Pizza	58106514	Pizza with pepperoni, from frozen, medium crust
Pizza	58106516	Pizza with pepperoni, from frozen, thick crust
Pizza	58106550	Pizza with pepperoni, from restaurant or fast food, thin crust
Pizza	58106555	Pizza with pepperoni, from restaurant or fast food, medium crust
Pizza	58106560	Pizza with pepperoni, from restaurant or fast food, thick crust
Pizza	58106565	Pizza with pepperoni, stuffed crust
Pizza	58106602	Pizza with meat other than pepperoni, from frozen, thin crust
Pizza	58106604	Pizza with meat other than pepperoni, from frozen, medium crust
Pizza	58106620	Pizza with meat other than pepperoni, from restaurant or fast food, thin crust
Pizza	58106625	Pizza with meat other than pepperoni, from restaurant or fast food, medium crust
Pizza	58106630	Pizza with meat other than pepperoni, from restaurant or fast food, thick crust
Pizza	58106633	Pizza, with meat other than pepperoni, stuffed crust
Pizza	58106650	Pizza with extra meat, thin crust
Pizza	58106655	Pizza with extra meat, medium crust
Pizza	58106660	Pizza with extra meat, thick crust
Pizza	58106700	Pizza with meat and vegetables, from frozen, thin crust
Pizza	58106702	Pizza with meat and vegetables, from frozen, medium crust
Pizza	58106720	Pizza with meat and vegetables, from restaurant or fast food, thin crust
Pizza	58106725	Pizza with meat and vegetables, from restaurant or fast food, medium crust
Pizza	58106730	Pizza with meat and vegetables, from restaurant or fast food, thick crust
Pizza	58106736	Pizza with extra meat and extra vegetables, thin crust
Pizza	58106737	Pizza with extra meat and extra vegetables, thick crust
Pizza	58106738	Pizza with extra meat and extra vegetables, medium crust
Pizza	58106750	Pizza with meat and fruit, thin crust
Pizza	58106755	Pizza with meat and fruit, medium crust
Pizza	58107205	White pizza, cheese, thin crust
Pizza	58107212	White pizza, cheese, with vegetables, thin crust
Pizza	58107222	White pizza, cheese, with meat, thin crust
Pizza	58107232	White pizza, cheese, with meat and vegetables, thin crust
Pizza	58108010	Calzone, with meat and cheese
Pizza	58108050	Pizza rolls
Popcorn	54403005	Popcorn, movie theater, with added butter
Popcorn	54403006	Popcorn, movie theater, unbuttered
Popcorn	54403010	Popcorn, air-popped, unbuttered
Popcorn	54403040	Popcorn, air-popped, with added butter or margarine
Popcorn	54403045	Popcorn, popped in oil, unbuttered
Popcorn	54403046	Popcorn, popped in oil, with added butter or margarine
Popcorn	54403052	Popcorn, microwave, plain
Popcorn	54403053	Popcorn, microwave, plain, light
Popcorn	54403054	Popcorn, microwave, low sodium
Popcorn	54403056	Popcorn, microwave, butter flavored
Popcorn	54403057	Popcorn, microwave, butter flavored, light
Popcorn	54403058	Popcorn, microwave, cheese flavored
Popcorn	54403059	Popcorn, microwave, kettle corn
Popcorn	54403081	Popcorn, ready-to-eat packaged, plain
Popcorn	54403082	Popcorn, ready-to-eat packaged, plain, light
Popcorn	54403083	Popcorn, ready-to-eat packaged, low sodium
Popcorn	54403085	Popcorn, ready-to-eat packaged, butter flavored
Popcorn	54403087	Popcorn, ready-to-eat packaged, cheese flavored
Popcorn	54403088	Popcorn, ready-to-eat packaged, cheese flavored, light
Popcorn	54403089	Popcorn, ready-to-eat-packaged, kettle corn
Popcorn	54403092	Popcorn, ready-to-eat packaged, other flavored
Popcorn	54403110	Popcorn, caramel coated
Popcorn	54403160	Popcorn, chocolate coated
Pork	22000100	Pork, NS as to cut, cooked, NS as to fat eaten
Pork	22000110	Pork, NS as to cut, cooked, lean and fat eaten
Pork	22000120	Pork, NS as to cut, cooked, lean only eaten
Pork	22000200	Pork, NS as to cut, fried, NS as to fat eaten
Pork	22000210	Pork, NS as to cut, fried, lean and fat eaten
Pork	22002000	Pork, ground or patty, cooked
Pork	22101020	Pork chop, NS as to cooking method, lean only eaten
Pork	22101110	Pork chop, broiled or baked, lean and fat eaten
Pork	22101120	Pork chop, broiled or baked, lean only eaten
Pork	22101140	Pork chop, breaded or floured, broiled or baked, lean and fat eaten
Pork	22101150	Pork chop, breaded or floured, broiled or baked, lean only eaten
Pork	22101210	Pork chop, fried, lean and fat eaten
Pork	22101220	Pork chop, fried, lean only eaten
Pork	22101310	Pork chop, breaded or floured, fried, lean and fat eaten
Pork	22101320	Pork chop, breaded or floured, fried, lean only eaten
Pork	22101510	Pork chop, stewed, lean and fat eaten
Pork	22101520	Pork chop, stewed, lean only eaten
Pork	22201110	Pork steak or cutlet, broiled or baked, lean and fat eaten
Pork	22201120	Pork steak or cutlet, broiled or baked, lean only eaten
Pork	22201220	Pork steak or cutlet, fried, lean only eaten
Pork	22400100	Pork roast, NS as to cut, cooked, NS as to fat eaten
Pork	22400110	Pork roast, NS as to cut, cooked, lean and fat eaten
Pork	22400120	Pork roast, NS as to cut, cooked, lean only eaten
Pork	22401020	Pork roast, loin, cooked, lean only eaten
Pork	22701010	Pork, spareribs, cooked, lean and fat eaten
Pork	22701020	Pork, spareribs, cooked, lean only eaten
Pork	22701040	Pork, spareribs, barbecued, with sauce, lean and fat eaten
Pork	22701050	Pork, spareribs, barbecued, with sauce, lean only eaten
Pork	22704010	Pork, cracklings, cooked
Pork	22706010	Pork, neck bones, cooked
Pork	22709010	Pork skin rinds
Potato chips	71200010	Potato chips, NFS
[truncated: 735 more rows]

## Sheet: Custom
Custom group	USDA food code	Food item
Almond milk, sweetened	11320000	Soy milk
Almond milk, sweetened	11320100	Soy milk, light
Almond milk, sweetened	11320200	Soy milk, nonfat
Almond milk, sweetened	11321000	Soy milk, chocolate
Almond milk, sweetened	11350000	Almond milk, sweetened
Almond milk, sweetened	11350010	Almond milk, sweetened, chocolate
Almond milk, sweetened	11360000	Rice milk
Almond milk, sweetened	11370000	Coconut milk
Almond milk, sweetened	11512030	Hot chocolate / Cocoa, ready to drink, made with non-dairy milk
Almond milk, sweetened	42401010	Coconut milk, used in cooking
Almond milk, unsweetened	11350020	Almond milk, unsweetened
Almond milk, unsweetened	11350030	Almond milk, unsweetened, chocolate
Almonds, unsalted	42100100	Almonds, NFS
Almonds, unsalted	42101000	Almonds, unroasted
Almonds, unsalted	42101110	Almonds, salted
Almonds, unsalted	42101120	Almonds, lightly salted
Almonds, unsalted	42101130	Almonds, unsalted
Almonds, unsalted	42101300	Almonds, flavored
Almonds, unsalted	42200500	Almond butter
Almonds, unsalted	43102000	Sunflower seeds, plain, unsalted
Almonds, unsalted	43102100	Sunflower seeds, plain, salted
Almonds, unsalted	43102300	Sunflower seeds, flavored
Almonds, unsalted	43107000	Mixed seeds
Apple juice, 100%	64101010	Apple cider
Apple juice, 100%	64104010	Apple juice, 100%
Apple juice, 100%	64104030	Apple juice, 100%, with calcium added
Apple, raw	63101000	Apple, raw
Apple, raw	63101110	Applesauce, regular
Apple, raw	63101120	Applesauce, unsweetened
Apple, raw	63101150	Applesauce, flavored
Avocado, raw	63105010	Avocado, raw
Avocado, raw	75201020	Artichokes, NS as to form, cooked
Avocado, raw	75207021	Bean sprouts, cooked
Bagel	51180010	Bagel
Bagel	51180030	Bagel, with raisins
Bagel	51180080	Bagel, with fruit other than raisins
Baked beans	41201010	Baked beans
Baked beans	41201050	Baked beans from fast food / restaurant
Baked beans	41208030	Pork and beans
Banana, raw	63107010	Banana, raw
Barbecue sauce	74406010	Barbecue sauce
Barbecue sauce	74406100	Steak sauce
Barbecue sauce	74406500	Cocktail sauce
Beans and rice, with tomatoes	41812450	Vegetarian chili, made with meat substitute
Beans and rice, with tomatoes	58160100	Beans and rice, from fast food / restaurant
Beans and rice, with tomatoes	58160106	Pinto beans and rice, from fast food / restaurant
Beans and rice, with tomatoes	58160110	Beans and white rice
Beans and rice, with tomatoes	58160120	Beans and rice, with tomatoes
Beans and rice, with tomatoes	58160132	Beans and rice, with meat
Beans and rice, with tomatoes	58160150	Kidney beans and white rice
Beans and rice, with tomatoes	58160154	Black beans and white rice
Beans and rice, with tomatoes	58160156	Pinto beans and white rice
Beans and rice, with tomatoes	58161320	Beans and brown rice
Beans and rice, with tomatoes	58161322	Black beans and brown rice
Beans and rice, with tomatoes	58161323	Pinto beans and brown rice
Beef curry	27111406	Chili con carne with beans, home recipe
Beef curry	27111407	Chili con carne with beans, canned
Beef curry	27111420	Chili con carne without beans
Beef curry	27112010	Salisbury steak with gravy
Beef curry	27116100	Beef curry
Beef curry	27116110	Beef curry with rice
Beef curry	27120120	Sausage gravy
Beef curry	27211400	Corned beef hash
Beef curry	27212100	Beef and noodles with tomato-based sauce
Beef curry	27212350	Beef stroganoff with noodles
Beef curry	27213000	Beef and rice, no sauce
Beef curry	27220120	Sausage and rice with tomato-based sauce
Beef curry	27220310	Ham or pork and rice, no sauce
Beef curry	27311120	Beef, potatoes, and vegetables, excluding carrots, broccoli, and dark-green leafy; no sauce
Beef curry	27311310	Beef stew with potatoes and vegetables including carrots, broccoli, and/or dark-green leafy; tomato-based sauce
Beef curry	27311410	Beef stew with potatoes and vegetables including carrots, broccoli, and/or dark-green leafy; gravy
Beef curry	27315250	Stuffed cabbage rolls with beef and rice
Beef curry	27320040	Pork, potatoes, and vegetables including carrots, broccoli, and/or dark-green leafy; no sauce
Beef curry	27330210	Lamb or mutton stew with potatoes and vegetables including carrots, broccoli, and/or dark-green leafy; tomato-based sauce
Beef curry	27410210	Beef and vegetables including carrots, broccoli, and/or dark-green leafy; no potatoes, no sauce
Beef curry	27410220	Beef and vegetables excluding carrots, broccoli, and dark-green leafy; no potatoes, no sauce
Beef curry	27411200	Beef with vegetables excluding carrots, broccoli, and dark-green leafy; no potatoes, tomato-based sauce
Beef curry	27416150	Pepper steak
Beef curry	27416450	Beef and vegetables including carrots, broccoli, and/or dark-green leafy; no potatoes, gravy
Beef curry	27420060	Pork and vegetables including carrots, broccoli, and/or dark-green leafy; no potatoes, no sauce
Beef curry	27420350	Pork and vegetables excluding carrots, broccoli, and dark-green leafy; no potatoes, no sauce
Beef curry	27420410	Pork and vegetables excluding carrots, broccoli, and dark-green leafy; no potatoes, tomato-based sauce
Beef curry	58310310	Pancakes and sausage, frozen meal
Beef steak, broiled or baked, lean and fat eaten	21000110	Beef, NS as to cut, cooked, lean and fat eaten
Beef steak, broiled or baked, lean and fat eaten	21101120	Beef steak, broiled or baked, lean and fat eaten
Beef steak, broiled or baked, lean and fat eaten	21103110	Beef steak, breaded or floured, baked or fried, NS as to fat eaten
Beef steak, broiled or baked, lean and fat eaten	21103120	Beef steak, breaded or floured, baked or fried, lean and fat eaten
Beef steak, broiled or baked, lean and fat eaten	21103130	Beef steak, breaded or floured, baked or fried, lean only eaten
Beef steak, broiled or baked, lean and fat eaten	21104110	Beef steak, battered, fried, NS as to fat eaten
Beef steak, broiled or baked, lean and fat eaten	21105130	Beef steak, braised, lean only eaten
Beef steak, broiled or baked, lean and fat eaten	21304110	Beef, shortribs, cooked, lean and fat eaten
Beef steak, broiled or baked, lean and fat eaten	21304120	Beef, shortribs, cooked, lean only eaten
Beef steak, broiled or baked, lean and fat eaten	21304220	Beef, shortribs, barbecued, with sauce, lean only eaten
Beef steak, broiled or baked, lean and fat eaten	21417100	Beef brisket, cooked, NS as to fat eaten
Beef steak, broiled or baked, lean and fat eaten	21417110	Beef brisket, cooked, lean and fat eaten
Beef steak, broiled or baked, lean and fat eaten	21417120	Beef brisket, cooked, lean only eaten
Beef steak, broiled or baked, lean and fat eaten	21420100	Beef, sandwich steak, flaked, formed, thinly sliced
Beef steak, broiled or baked, lean only eaten	20000000	Meat, NFS
Beef steak, broiled or baked, lean only eaten	21000100	Beef, NS as to cut, cooked, NS as to fat eaten
Beef steak, broiled or baked, lean only eaten	21000120	Beef, NS as to cut, cooked, lean only eaten
Beef steak, broiled or baked, lean only eaten	21101000	Beef steak, NS as to cooking method, NS as to fat eaten
Beef steak, broiled or baked, lean only eaten	21101020	Beef steak, NS as to cooking method, lean only eaten
Beef steak, broiled or baked, lean only eaten	21101110	Beef steak, broiled or baked, NS as to fat eaten
Beef steak, broiled or baked, lean only eaten	21101130	Beef steak, broiled or baked, lean only eaten
Beef steak, broiled or baked, lean only eaten	21102110	Beef steak, fried, NS as to fat eaten
Beef steak, broiled or baked, lean only eaten	21105120	Beef steak, braised, lean and fat eaten
Beef steak, broiled or baked, lean only eaten	21301000	Beef, oxtails, cooked
Beef steak, broiled or baked, lean only eaten	21401000	Beef, roast, roasted, NS as to fat eaten
Beef steak, broiled or baked, lean only eaten	21401110	Beef, roast, roasted, lean and fat eaten
Beef steak, broiled or baked, lean only eaten	21401120	Beef, roast, roasted, lean only eaten
Beef steak, broiled or baked, lean only eaten	21407000	Beef, pot roast, braised or boiled, NS as to fat eaten
Beef steak, broiled or baked, lean only eaten	21407110	Beef, pot roast, braised or boiled, lean and fat eaten
Beef steak, broiled or baked, lean only eaten	21407120	Beef, pot roast, braised or boiled, lean only eaten
Beef steak, fried, lean and fat eaten	21102120	Beef steak, fried, lean and fat eaten
Beef steak, fried, lean only eaten	21102130	Beef steak, fried, lean only eaten
Beer	93101000	Beer
Beer	93102000	Beer, light
Beer	93102100	Beer, low carb
Beer	93102300	Beer, higher alcohol
Beer	93106000	Alcoholic malt beverage, sweetened
Beer	93106100	Alcoholic malt beverage
Beer	93106500	Hard cider
Biscuit, from fast food / restaurant	52101000	Biscuit, NFS
Biscuit, from fast food / restaurant	52102040	Biscuit, from refrigerated dough
Biscuit, from fast food / restaurant	52103000	Biscuit, from fast food / restaurant
Biscuit, from fast food / restaurant	52104010	Biscuit, home recipe
Biscuit, from fast food / restaurant	52104100	Biscuit, cheese
Black beans, from dried, no added fat	41102020	Black beans, from dried, no added fat
Black beans, from dried, no added fat	41102080	Black beans, from canned, no added fat
Black beans, from dried, no added fat	41104080	Pinto beans, from canned, no added fat
Black beans, from dried, no added fat	41106020	Kidney beans, from dried, no added fat
Black beans, from dried, no added fat	41311000	Papad, grilled or broiled
Blueberries, raw	63200100	Berries, NFS
Blueberries, raw	63201010	Blackberries, raw
Blueberries, raw	63203010	Blueberries, raw
Blueberries, raw	63203600	Blueberries, frozen
Blueberries, raw	63207110	Cranberry sauce
Blueberries, raw	63219000	Raspberries, raw
Bread, chappatti or roti, wheat	51300175	Bread, chappatti or roti, wheat
Bread, chappatti or roti, wheat	51300185	Bread, paratha, wheat
Bread, wheat or cracked wheat	51000180	Bread, made from home recipe or purchased at a bakery, NS as to major flour
Bread, wheat or cracked wheat	51101050	Bread, white, made from home recipe or purchased at a bakery
Bread, wheat or cracked wheat	51101060	Bread, white, made from home recipe or purchased at a bakery, toasted
Bread, wheat or cracked wheat	51105010	Bread, Cuban
Bread, wheat or cracked wheat	51107010	Bread, French or Vienna
Bread, wheat or cracked wheat	51107040	Bread, French or Vienna, toasted
Bread, wheat or cracked wheat	51108010	Focaccia, Italian flatbread, plain
Bread, wheat or cracked wheat	51111010	Bread, cheese
Bread, wheat or cracked wheat	51119010	Bread, egg, Challah
Bread, wheat or cracked wheat	51121015	Garlic bread, NFS
Bread, wheat or cracked wheat	51121025	Garlic bread, from fast food / restaurant
Bread, wheat or cracked wheat	51121035	Garlic bread, from frozen
Bread, wheat or cracked wheat	51133010	Bread, sour dough
Bread, wheat or cracked wheat	51133020	Bread, sour dough, toasted
Bread, wheat or cracked wheat	51135000	Bread, vegetable
Bread, wheat or cracked wheat	51140100	Bread, dough, fried
Bread, wheat or cracked wheat	51300180	Bread, puri, wheat
Bread, wheat or cracked wheat	51301010	Bread, wheat or cracked wheat
Bread, wheat or cracked wheat	51301040	Bread, wheat or cracked wheat, made from home recipe or purchased at bakery
Bread, wheat or cracked wheat	51301050	Bread, wheat or cracked wheat, made from home recipe or purchased at bakery, toasted
Bread, wheat or cracked wheat	51301120	Bread, wheat or cracked wheat, with raisins
Bread, wheat or cracked wheat	51401010	Bread, rye
Bread, wheat or cracked wheat	51808000	Bread, gluten free
Bread, wheat or cracked wheat, toasted	51301020	Bread, wheat or cracked wheat, toasted
Bread, wheat or cracked wheat, toasted	51401020	Bread, rye, toasted
Bread, white	51000100	Bread, NS as to major flour
Bread, white	51101000	Bread, white
Bread, white	51109010	Bread, Italian, Grecian, Armenian
Bread, white	51109100	Bread, pita
Bread, white	51121065	Garlic bread, with melted cheese, from fast food / restaurant
Bread, white	51121075	Garlic bread, with melted cheese, from frozen
Bread, white	51129010	Bread, raisin
Bread, white, toasted	51000110	Bread, NS as to major flour, toasted
Bread, white, toasted	51101010	Bread, white, toasted
Bread, white, toasted	51113100	Bread, cinnamon, toasted
Bread, white, toasted	51129020	Bread, raisin, toasted
Bread, white, toasted	51300050	Bread, whole grain white
Bread, white, toasted	51300060	Bread, whole grain white, toasted
Bread, whole wheat	51108100	Naan, Indian flatbread
Bread, whole wheat	51127010	Bread, potato
Bread, whole wheat	51300110	Bread, whole wheat
Bread, whole wheat	51300120	Bread, whole wheat, toasted
Bread, whole wheat	51300140	Bread, whole wheat, made from home recipe or purchased at bakery
Bread, whole wheat	51300210	Bread, whole wheat, with raisins
Bread, whole wheat	51300300	Bread, sprouted wheat
Bread, whole wheat	51301600	Bread, pita, whole wheat
Bread, whole wheat	51301620	Bread, pita, wheat or cracked wheat
Bread, whole wheat	51601010	Bread, multigrain, toasted
Bread, whole wheat	51601020	Bread, multigrain
Broccoli, cooked, from restaurant	72103030	Broccoli raab, cooked
Broccoli, cooked, from restaurant	72201190	Broccoli, cooked, from restaurant
Broccoli, cooked, from restaurant	72201211	Broccoli, fresh, cooked, no added fat
Broccoli, cooked, from restaurant	72201212	Broccoli, frozen, cooked, no added fat
Broccoli, cooked, from restaurant	72201220	Broccoli, NS as to form, cooked
Broccoli, cooked, from restaurant	72201221	Broccoli, fresh, cooked, fat added, NS as to fat type
Broccoli, cooked, from restaurant	72201222	Broccoli, frozen, cooked, fat added, NS as to fat type
Broccoli, cooked, from restaurant	72201223	Broccoli, fresh, cooked with oil
Broccoli, cooked, from restaurant	72201224	Broccoli, fresh, cooked with butter or margarine
Broccoli, cooked, from restaurant	72201227	Broccoli, frozen, cooked with butter or margarine
Broccoli, raw	72201100	Broccoli, raw
Burrito with meat	27416300	Beef taco filling: beef, cheese, tomato, taco sauce
Burrito with meat	58100100	Burrito with meat
Burrito with meat	58100120	Burrito with meat and beans
Burrito with meat	58100135	Burrito with meat and sour cream
Burrito with meat	58100160	Burrito with meat, beans, and rice
Burrito with meat	58100165	Burrito with meat, beans, rice, and sour cream
Burrito with meat	58100200	Burrito with chicken
Burrito with meat	58100235	Burrito with chicken and sour cream
Burrito with meat	58100255	Burrito with chicken, beans, and rice
Burrito with meat	58100260	Burrito with chicken, beans, rice, and sour cream
Burrito, taco, or quesadilla with egg and breakfast meat	32202025	Egg, cheese and ham on bagel
Burrito, taco, or quesadilla with egg and breakfast meat	32202050	Egg, cheese, and sausage on biscuit
Burrito, taco, or quesadilla with egg and breakfast meat	32202055	Egg, cheese, and sausage griddle cake sandwich
Burrito, taco, or quesadilla with egg and breakfast meat	32202075	Egg, cheese, and bacon griddle cake sandwich
Burrito, taco, or quesadilla with egg and breakfast meat	58100000	Burrito, taco, or quesadilla with egg
Burrito, taco, or quesadilla with egg and breakfast meat	58100005	Burrito, taco, or quesadilla with egg and potato
Burrito, taco, or quesadilla with egg and breakfast meat	58100010	Burrito, taco, or quesadilla with egg and breakfast meat
Burrito, taco, or quesadilla with egg and breakfast meat	58100013	Burrito, taco, or quesadilla with egg and breakfast meat, from fast food
Burrito, taco, or quesadilla with egg and breakfast meat	58100020	Burrito, taco, or quesadilla with egg, beans, and breakfast meat
Burrito, taco, or quesadilla with egg and breakfast meat	58127310	Croissant sandwich with ham, egg, and cheese
Burrito, taco, or quesadilla with egg and breakfast meat	58127330	Croissant sandwich with sausage, egg, and cheese
Burrito, taco, or quesadilla with egg and breakfast meat	58127350	Croissant sandwich with bacon, egg, and cheese
Burrito, taco, or quesadilla with egg and breakfast meat	58128000	Biscuit with gravy
Butter, stick	81100500	Butter, NFS
Butter, stick	81101000	Butter, stick
Butter, stick	81101010	Butter, tub
Butter, stick	81101520	Butter, light
Butter, stick	81104490	Butter-oil blend, NFS
Butter, stick	81104510	Butter-oil blend, tub
Butter, stick	81204000	Ghee, clarified butter
Butter, stick	81322000	Honey butter
Cabbage salad or coleslaw, from fast food / restaurant	74506000	Tomato and cucumber salad made with tomato, cucumber, oil, and vinegar
Cabbage salad or coleslaw, from fast food / restaurant	75140500	Broccoli salad with cauliflower, cheese, bacon bits, and dressing
Cabbage salad or coleslaw, from fast food / restaurant	75140510	Broccoli slaw salad
Cabbage salad or coleslaw, from fast food / restaurant	75140990	Cabbage salad or coleslaw, from fast food / restaurant
Cabbage salad or coleslaw, from fast food / restaurant	75141000	Cabbage salad or coleslaw, made with coleslaw dressing
Cabbage salad or coleslaw, from fast food / restaurant	75141040	Cabbage salad or coleslaw, made with any type of fat free dressing
Cabbage salad or coleslaw, from fast food / restaurant	75141100	Cabbage salad or coleslaw with apples and/or raisins, with dressing
Cabbage salad or coleslaw, from fast food / restaurant	75142550	Cucumber salad, made with Italian dressing
Cabbage salad or coleslaw, from fast food / restaurant	75142600	Cucumber salad made with cucumber and vinegar
Cabbage salad or coleslaw, from fast food / restaurant	75302080	Bean salad, yellow and/or green string beans
Cabbage, green, raw	75103000	Cabbage, green, raw
Cabbage, green, raw	75105000	Cabbage, red, raw
Cabbage, green, raw	75210010	Cabbage, Chinese, cooked, no added fat
Cabbage, green, raw	75210020	Cabbage, Chinese, cooked, fat added
Cabbage, green, raw	75211020	Cabbage, green, cooked, no added fat
Cabbage, green, raw	75211030	Cabbage, green, cooked, fat added, NS as to fat type
Cabbage, green, raw	75211031	Cabbage, green, cooked with oil
Cabbage, green, raw	75211032	Cabbage, green, cooked with butter or margarine
Cake or cupcake, chocolate, devil's food or fudge, with icing or filling	53100100	Cake or cupcake, NS as to type
Cake or cupcake, chocolate, devil's food or fudge, with icing or filling	53105270	Cake or cupcake, chocolate, devil's food or fudge, with icing or filling
Cake or cupcake, white, with icing or filling	53104400	Cake or cupcake, coconut, with icing or filling
Cake or cupcake, white, with icing or filling	53105275	Cake or cupcake, chocolate, devil's food or fudge, without icing or filling
Cake or cupcake, white, with icing or filling	53109200	Snack cake, not chocolate, with icing or filling
Cake or cupcake, white, with icing or filling	53112100	Ice cream cake
Cake or cupcake, white, with icing or filling	53114000	Cake or cupcake, lemon, without icing or filling
Cake or cupcake, white, with icing or filling	53114100	Cake or cupcake, lemon, with icing or filling
Cake or cupcake, white, with icing or filling	53115100	Cake or cupcake, marble, without icing or filling
Cake or cupcake, white, with icing or filling	53116000	Cake, pound, without icing or filling
Cake or cupcake, white, with icing or filling	53116020	Cake, pound, with icing or filling
Cake or cupcake, white, with icing or filling	53118500	Cake, torte
Cake or cupcake, white, with icing or filling	53118550	Cake, tres leche
Cake or cupcake, white, with icing or filling	53120270	Cake or cupcake, white, with icing or filling
Cake or cupcake, white, with icing or filling	53120275	Cake or cupcake, white, without icing or filling
Cake or cupcake, white, with icing or filling	53121275	Cake or cupcake, yellow, without icing or filling
Cake or cupcake, white, with icing or filling	53123070	Cake, shortcake, sponge type, with whipped cream and fruit
Cake or cupcake, white, with icing or filling	53301000	Pie, apple, two crust
Cake or cupcake, white, with icing or filling	53301070	Pie, apple, individual size or tart
Cake or cupcake, white, with icing or filling	53301500	Pie, apple, one crust
Cake or cupcake, white, with icing or filling	53305000	Pie, cherry, two crust
Cake or cupcake, white, with icing or filling	53307050	Pie, peach, one crust
Cake or cupcake, white, with icing or filling	53341000	Pie, banana cream
Cake or cupcake, white, with icing or filling	53381000	Pie, lemon meringue
Cake or cupcake, white, with icing or filling	53385000	Pie, pecan
Cake or cupcake, white, with icing or filling	53410100	Cobbler, apple
Cake or cupcake, white, with icing or filling	53410800	Cobbler, peach
Cake or cupcake, white, with icing or filling	53450000	Turnover or dumpling, apple
Cake or cupcake, yellow, with icing or filling	53102100	Cake or cupcake, applesauce, without icing or filling
Cake or cupcake, yellow, with icing or filling	53115200	Cake or cupcake, marble, with icing or filling
Cake or cupcake, yellow, with icing or filling	53121270	Cake or cupcake, yellow, with icing or filling
Carbonated water, unsweetened	92410110	Carbonated water, sweetened
Carbonated water, unsweetened	92410210	Carbonated water, unsweetened
Carbonated water, unsweetened	92410250	Carbonated water, sweetened, with low-calorie or no-calorie sweetener
Carbonated water, unsweetened	94100200	Water, bottled, sweetened, with low calorie sweetener
Carrots, raw	73101010	Carrots, raw
Carrots, raw	73102190	Carrots, cooked, from restaurant
Carrots, raw	73102211	Carrots, fresh, cooked, no added fat
Carrots, raw	73102217	Carrots, fresh, cooked with oil
Carrots, raw	73102218	Carrots, fresh, cooked with butter or margarine
Carrots, raw	73102220	Carrots, NS as to form, cooked
Carrots, raw	73102221	Carrots, fresh, cooked, fat added, NS as to fat type
Carrots, raw	73102222	Carrots, frozen, cooked, fat added, NS as to fat type
Carrots, raw	73102241	Carrots, glazed, cooked
Catfish, coated, fried, made with oil	26100200	Fish, NS as to type, from fast food
Catfish, coated, fried, made with oil	26100270	Fish stick, patty or nugget from restaurant, home, or other place
Catfish, coated, fried, made with oil	26107110	Catfish, cooked, NS as to cooking method
Catfish, coated, fried, made with oil	26107120	Catfish, baked or broiled, made with oil
Catfish, coated, fried, made with oil	26107123	Catfish, baked or broiled, no added fat
Catfish, coated, fried, made with oil	26107140	Catfish, coated, fried, made with oil
Catfish, coated, fried, made with oil	26109120	Cod, baked or broiled, made with oil
Catfish, coated, fried, made with oil	26109140	Cod, coated, fried, made with oil
Catfish, coated, fried, made with oil	26109180	Cod, dried, salted, salt removed in water
Catfish, coated, fried, made with oil	26111140	Croaker, coated, fried
Catfish, coated, fried, made with oil	26115140	Flounder, coated, fried, made with oil
Catfish, coated, fried, made with oil	26117140	Haddock, coated, fried
Catfish, coated, fried, made with oil	26127140	Perch, coated, fried, made with oil
Catfish, coated, fried, made with oil	26157140	Whiting, coated, fried, made with oil
Celery, raw	75109000	Celery, raw
Celery, raw	75115000	Mushrooms, raw
Celery, raw	75127500	Seaweed, raw
Celery, raw	75202011	Asparagus, fresh, cooked, no added fat
Celery, raw	75202020	Asparagus, NS as to form, cooked
Celery, raw	75202021	Asparagus, fresh, cooked, fat added, NS as to fat type
Celery, raw	75202027	Asparagus, fresh, cooked with oil
Celery, raw	75202028	Asparagus, fresh, cooked with butter or margarine
Celery, raw	75208020	Beets, NS as to form, cooked
Celery, raw	75208021	Beets, fresh, cooked, fat added
Celery, raw	75213120	Cactus, cooked, fat added
Celery, raw	75215020	Celery, cooked
Celery, raw	75215511	Christophine, cooked
Celery, raw	75217020	Eggplant, cooked, fat added
Celery, raw	75219011	Mushrooms, fresh, cooked, no added fat
Celery, raw	75219020	Mushrooms, NS as to form, cooked
Celery, raw	75219021	Mushrooms, fresh, cooked, fat added, NS as to fat type
Celery, raw	75219023	Mushrooms, canned, cooked
Celery, raw	75219033	Mushrooms, fresh, cooked with oil
Celery, raw	75219034	Mushrooms, fresh, cooked with butter or margarine
Celery, raw	75232120	Seaweed, cooked, fat added
Celery, raw	75311012	Classic mixed vegetables, frozen, cooked, no added fat
Celery, raw	75311013	Classic mixed vegetables, canned, cooked, no added fat
Celery, raw	75311020	Classic mixed vegetables, NS as to form, cooked
Celery, raw	75311022	Classic mixed vegetables, frozen, cooked, fat added, NS as to fat type
Celery, raw	75311028	Classic mixed vegetables, frozen, cooked with butter or margarine
Celery, raw	75317010	Vegetables, stew type, cooked, fat added
Cereal (General Mills Cheerios Honey Nut)	57106260	Cereal (General Mills Cheerios Berry Burst)
Cereal (General Mills Cheerios Honey Nut)	57117000	Cereal (Quaker Cap'n Crunch)
Cereal (General Mills Cheerios Honey Nut)	57119000	Cereal (Quaker Cap'n Crunch's Crunchberries)
Cereal (General Mills Cheerios Honey Nut)	57120000	Cereal (Quaker Cap'n Crunch's Peanut Butter Crunch)
Cereal (General Mills Cheerios Honey Nut)	57125000	Cereal (General Mills Cinnamon Toast Crunch)
Cereal (General Mills Cheerios Honey Nut)	57128000	Cereal (General Mills Cocoa Puffs)
Cereal (General Mills Cheerios Honey Nut)	57241000	Cereal (General Mills Cheerios Honey Nut)
Cereal (General Mills Cheerios Honey Nut)	57305100	Cereal (General Mills Lucky Charms)
Cereal (General Mills Cheerios Honey Nut)	57407100	Cereal (General Mills Trix)
Cereal (Kellogg's Corn Flakes)	57134000	Cereal, corn flakes
Cereal (Kellogg's Corn Flakes)	57135000	Cereal (Kellogg's Corn Flakes)
Cereal (Kellogg's Corn Flakes)	57214000	Cereal (Kellogg's Frosted Mini-Wheats)
Cereal (Kellogg's Corn Flakes)	57228000	Granola, homemade
Cereal (Kellogg's Corn Flakes)	57230000	Cereal (Post Grape-Nuts)
Cereal (Kellogg's Corn Flakes)	57237300	Cereal (Post Honey Bunches of Oats with Almonds)
Cereal (Kellogg's Corn Flakes)	57301505	Cereal (Kashi Autumn Wheat)
Cereal (Kellogg's Corn Flakes)	57301510	Cereal (Kashi GOLEAN)
Cereal (Kellogg's Corn Flakes)	57327500	Cereal (Quaker Oatmeal Squares)
Cereal (Kellogg's Corn Flakes)	57340000	Cereal, puffed rice
Cereal (Kellogg's Corn Flakes)	57417000	Cereal (Post Shredded Wheat)
Cereal (Kellogg's Frosted Flakes)	57243000	Cereal (Kellogg's Honey Smacks)
Cereal (Kellogg's Frosted Flakes)	57344005	Cereal (Kellogg's Special K Chocolatey Delight)
Cereal (Kellogg's Frosted Flakes)	57344010	Cereal (Kellogg's Special K Red Berries)
Cereal (Kellogg's Frosted Flakes)	57344015	Cereal (Kellogg's Special K Fruit & Yogurt)
Cereal (Kellogg's Frosted Flakes)	57344020	Cereal (Kellogg's Special K Vanilla Almond)
Cereal (Kellogg's Frosted Flakes)	57348000	Cereal, frosted corn flakes
Cereal (Kellogg's Frosted Flakes)	57349000	Cereal (Kellogg's Frosted Flakes)
Cereal (Post Honey Bunches of Oats Honey Roasted)	57000100	Cereal, oat, NFS
Cereal (Post Honey Bunches of Oats Honey Roasted)	57123000	Cereal (General Mills Cheerios)
Cereal (Post Honey Bunches of Oats Honey Roasted)	57207000	Cereal, bran flakes
Cereal (Post Honey Bunches of Oats Honey Roasted)	57237100	Cereal (Post Honey Bunches of Oats Honey Roasted)
Cereal (Post Honey Bunches of Oats Honey Roasted)	57304100	Cereal (Quaker Life)
Cereal (Post Honey Bunches of Oats Honey Roasted)	57308400	Cereal (General Mills Cheerios Multigrain)
Cereal (Post Honey Bunches of Oats Honey Roasted)	57339000	Cereal (Kellogg's Rice Krispies)
Cereal (Post Honey Bunches of Oats Honey Roasted)	57344000	Cereal (Kellogg's Special K)
Cereal or Granola bar, NFS	53712100	Cereal or Granola bar, NFS
Cereal or granola bar (General Mills Nature Valley Crunchy Granola Bar)	53710400	Cereal or granola bar (General Mills Fiber One Chewy Bar)
Cereal or granola bar (General Mills Nature Valley Crunchy Granola Bar)	53710500	Cereal or granola bar (Kellogg's Nutri-Grain Cereal Bar)
Cereal or granola bar (General Mills Nature Valley Crunchy Granola Bar)	53710504	Cereal or granola bar (Kellogg's Nutri-Grain Fruit and Nut Bar)
Cereal or granola bar (General Mills Nature Valley Crunchy Granola Bar)	53710700	Cereal or granola bar (Kellogg's Special K bar)
Cereal or granola bar (General Mills Nature Valley Crunchy Granola Bar)	53710810	Cereal or granola bar (KIND Fruit and Nut Bar)
Cereal or granola bar (General Mills Nature Valley Crunchy Granola Bar)	53710900	Cereal or granola bar (General Mills Nature Valley Chewy Trail Mix)
Cereal or granola bar (General Mills Nature Valley Crunchy Granola Bar)	53710902	Cereal or granola bar, with yogurt coating (General Mills Nature Valley Chewy Granola Bar)
Cereal or granola bar (General Mills Nature Valley Crunchy Granola Bar)	53710904	Cereal or granola bar (General Mills Nature Valley Sweet and Salty Granola Bar)
Cereal or granola bar (General Mills Nature Valley Crunchy Granola Bar)	53710906	Cereal or granola bar (General Mills Nature Valley Crunchy Granola Bar)
Cereal or granola bar (General Mills Nature Valley Crunchy Granola Bar)	53711000	Cereal or granola bar (Quaker Chewy Granola Bar)
Cereal or granola bar (General Mills Nature Valley Crunchy Granola Bar)	53711002	Cereal or granola bar (Quaker Chewy 90 Calorie Granola Bar)
Cereal or granola bar (General Mills Nature Valley Crunchy Granola Bar)	53712200	Cereal or granola bar, lowfat, NFS
Cereal or granola bar (General Mills Nature Valley Crunchy Granola Bar)	53713010	Cereal or granola bar, fruit and nut
Cereal or granola bar (General Mills Nature Valley Crunchy Granola Bar)	53714200	Cereal or granola bar, chocolate coated, NFS
Cereal or granola bar (General Mills Nature Valley Crunchy Granola Bar)	53714220	Cereal or granola bar with nuts, chocolate coated
Cereal or granola bar (General Mills Nature Valley Crunchy Granola Bar)	53714250	Cereal or granola bar, coated with non-chocolate coating
Cereal or granola bar (General Mills Nature Valley Crunchy Granola Bar)	53714500	Breakfast bar, NFS
Cereal or granola bar (General Mills Nature Valley Crunchy Granola Bar)	53714520	Breakfast bar, cereal crust with fruit filling, lowfat
Cereal, granola	57227000	Cereal, granola
Cereal, granola	57301511	Cereal (Kashi GOLEAN Crunch)
Cereal, granola	57309100	Cereal (Nature Valley Granola)
Cereal, granola	57316450	Cereal (General Mills Oatmeal Crisp with Almonds)
Cereal, granola	57320500	Cereal (Quaker Granola with Oats, Honey, and Raisins)
Cereal, granola	57329000	Cereal, raisin bran
Cereal, granola	57330000	Cereal (Kellogg's Raisin Bran)
Cereal, granola	57330010	Cereal (Kellogg's Raisin Bran Crunch)
Cereal, granola	57331000	Cereal (Post Raisin Bran)
Cereal, ready-to-eat, NFS	57100100	Cereal, ready-to-eat, NFS
Cereal, ready-to-eat, NFS	57103100	Cereal (General Mills Cheerios Apple Cinnamon)
Cereal, ready-to-eat, NFS	57104000	Cereal (Kellogg's Apple Jacks)
Cereal, ready-to-eat, NFS	57126000	Cereal (Kellogg's Cocoa Krispies)
Cereal, ready-to-eat, NFS	57127000	Cereal (Post Cocoa Pebbles)
Cereal, ready-to-eat, NFS	57213000	Cereal (Kellogg's Froot Loops)
Cereal, ready-to-eat, NFS	57223000	Cereal (Post Fruity Pebbles)
Cereal, ready-to-eat, NFS	57238000	Cereal (Post Honeycomb)
Cereal, ready-to-eat, NFS	57305174	Cereal (Malt-O-Meal Colossal Crunch)
Cereal, ready-to-eat, NFS	57335550	Cereal (General Mills Reese's Puffs)
Cereal, ready-to-eat, NFS	57347000	Cereal (Kellogg's Corn Pops)
Ceviche	27151030	Ceviche
Ceviche	27250070	Salmon cake or patty
Cheese flavored corn snacks (Cheetos)	54401055	Cheese flavored corn snacks
Cheese flavored corn snacks (Cheetos)	54401081	Cheese flavored corn snacks (Cheetos)
Cheese flavored corn snacks (Cheetos)	54406010	Onion flavored rings
Cheese, American	14410110	Cheese, American
Cheese, Cheddar	14101010	Cheese, Blue or Roquefort
Cheese, Cheddar	14102010	Cheese, Brick
Cheese, Cheddar	14103020	Cheese, Brie
Cheese, Cheddar	14104100	Cheese, Cheddar
Cheese, Cheddar	14104110	Cheese, Cheddar, reduced fat
Cheese, Cheddar	14104200	Cheese, Colby
Cheese, Cheddar	14104250	Cheese, Colby Jack
Cheese, Cheddar	14104400	Cheese, Feta
Cheese, Cheddar	14104700	Cheese, goat
Cheese, Cheddar	14105010	Cheese, Gouda or Edam
Cheese, Cheddar	14106200	Cheese, Monterey
Cheese, Cheddar	14106500	Cheese, Monterey, reduced fat
Cheese, Cheddar	14107010	Cheese, Mozzarella, NFS
Cheese, Cheddar	14107030	Cheese, Mozzarella, part skim
Cheese, Cheddar	14107040	Cheese, Mozzarella, reduced sodium
Cheese, Cheddar	14107200	Cheese, Muenster
Cheese, Cheddar	14107250	Cheese, Muenster, reduced fat
Cheese, Cheddar	14108400	Cheese, Provolone
Cheese, Cheddar	14108420	Cheese, provolone, reduced fat
Cheese, Cheddar	14109010	Cheese, Swiss
Cheese, Cheddar	14109020	Cheese, Swiss, reduced sodium
Cheese, Cheddar	14120010	Cheese, Mexican blend
Cheese, Cheddar	14131000	Queso Anejo, aged Mexican cheese
Cheese, Cheddar	14131500	Queso Asadero
Cheese, Cheddar	14133000	Queso Fresco
Cheese, Cheddar	14410210	Cheese, American, reduced sodium
Cheese, Cheddar	14410330	Cheese spread, American or Cheddar cheese base, reduced fat
Cheese, Cheddar	14420100	Cheese spread, American or Cheddar cheese base
Cheese, Cheddar	14502000	Imitation cheese
Cheese, Cheddar	14610520	Cheese ball
Cheese, Cheddar	14660200	Mozzarella sticks, breaded, baked, or fried
Cheese, NFS	14010000	Cheese, NFS
Cheese, NFS	14105200	Cheese, Gruyere
Cheese, NFS	14410120	Cheese, American, reduced fat
Cheese, Parmesan, dry grated	14108010	Cheese, Parmesan, dry grated
Cheese, Parmesan, dry grated	14108020	Cheese, Parmesan, hard
Cheese, Parmesan, dry grated	14134000	Queso cotija
Cheese, cottage, creamed, large or small curd	14200100	Cheese, cottage, NFS
Cheese, cottage, creamed, large or small curd	14201010	Cheese, cottage, creamed, large or small curd
Cheese, cottage, creamed, large or small curd	14201200	Cottage cheese, farmer's
Cheese, cottage, creamed, large or small curd	14201500	Cheese, Ricotta
Cheese, cottage, creamed, large or small curd	14203510	Puerto Rican white cheese
Cheese, cottage, creamed, large or small curd	14204010	Cheese, cottage, low fat
Cheeseburger, from fast food, 1 medium patty	27510140	Cheeseburger slider, from fast food
Cheeseburger, from fast food, 1 medium patty	27510160	Cheeseburger, from fast food, 1 small patty
Cheeseburger, from fast food, 1 medium patty	27510170	Cheeseburger (Burger King)
Cheeseburger, from fast food, 1 medium patty	27510171	Whopper Jr with cheese (Burger King)
Cheeseburger, from fast food, 1 medium patty	27510172	Cheeseburger (McDonalds)
Cheeseburger, from fast food, 1 medium patty	27510191	Cheeseburger slider
Cheeseburger, from fast food, 1 medium patty	27510195	Cheeseburger, on white bun, 1 small patty
Cheeseburger, from fast food, 1 medium patty	27510215	Cheeseburger, from fast food, 1 medium patty
Cheeseburger, from fast food, 1 medium patty	27510232	Quarter Pounder with cheese (McDonalds)
Cheeseburger, from fast food, 1 medium patty	27510242	Cheeseburger, on wheat bun, 1 medium patty
Cheeseburger, from fast food, 1 medium patty	27510371	Double cheeseburger, from fast food, 2 small patties
Cheeseburger, from fast food, 1 medium patty	27510386	Double cheeseburger (Burger King)
Cheeseburger, from fast food, 1 medium patty	27510387	Double cheeseburger (McDonalds)
Cheeseburger, from fast food, 1 medium patty	27510388	McDouble (McDonalds)
Cheeseburger, from fast food, 1 medium patty	27510389	Big Mac (McDonalds)
Cheeseburger, on white bun, 1 medium patty	27510241	Cheeseburger, on white bun, 1 medium patty
Cheesecake	53104260	Cake or cupcake, carrot, with icing or filling
Cheesecake	53104500	Cheesecake
Cheesecake	53104550	Cheesecake with fruit
Cheesecake	53119000	Cake, pineapple, upside down
Cheesecake	53342000	Pie, chocolate cream
Cheesecake	53347000	Pie, pumpkin
Cheesecake	53360000	Pie, sweet potato
Cherries, raw	63100100	Fruit, NFS
Cherries, raw	63100110	Fruit, pickled
Cherries, raw	63115010	Cherries, raw
Cherries, raw	63139010	Persimmon, raw
Cherries, raw	63143010	Plum, raw
Cherries, raw	63145010	Pomegranate, raw
Cherries, raw	63311000	Fruit salad, fresh or raw, excluding citrus fruits, no dressing
Cherries, raw	63311110	Fruit cocktail, canned, NFS
Cherries, raw	63311140	Fruit cocktail, canned, in syrup
Cherries, raw	63311170	Fruit cocktail, canned, juice pack
Cherries, raw	63402960	Fruit salad, excluding citrus fruits, with whipped cream
Chewing gum, regular	91708070	Tamarind candy
Chewing gum, regular	91718300	Ladoo, round ball, Asian-Indian dessert
Chewing gum, regular	91728500	Sugared pecans, sugar and egg white coating
Chewing gum, regular	91733000	Peanut brittle
Chewing gum, regular	91734200	Reese's Pieces
Chewing gum, regular	91800100	Chewing gum, NFS
Chewing gum, regular	91801000	Chewing gum, regular
Chewing gum, regular	91802000	Chewing gum, sugar free
Chicken "wings" with hot sauce, from fast food / restaurant	24168000	Chicken "wings" with hot sauce, from fast food / restaurant
Chicken "wings" with hot sauce, from fast food / restaurant	24168010	Chicken "wings" with hot sauce, from precooked
Chicken "wings" with hot sauce, from fast food / restaurant	24168020	Chicken "wings" with hot sauce, from other sources
Chicken "wings" with other sauces or seasoning, from fast food / restaurant	24154020	Chicken thigh, grilled with sauce, skin eaten
Chicken "wings" with other sauces or seasoning, from fast food / restaurant	24164010	Chicken wing, grilled with sauce
Chicken "wings" with other sauces or seasoning, from fast food / restaurant	24168001	Chicken "wings" with other sauces or seasoning, from fast food / restaurant
Chicken "wings" with other sauces or seasoning, from fast food / restaurant	24168011	Chicken "wings" with other sauces or seasoning, from precooked
Chicken "wings" with other sauces or seasoning, from fast food / restaurant	24168021	Chicken "wings" with other sauces or seasoning, from other sources
Chicken "wings" with other sauces or seasoning, from fast food / restaurant	24168030	Chicken "wings", boneless, with hot sauce, from fast food / restaurant
Chicken breast, baked, broiled, or roasted, skin not eaten, from raw	24122131	Chicken breast, baked, broiled, or roasted, skin not eaten, from raw
Chicken breast, fried, coated, skin / coating eaten, from fast food / restaurant	24107070	Chicken, NS as to part, fried, coated, skin / coating eaten
Chicken breast, fried, coated, skin / coating eaten, from fast food / restaurant	24127210	Chicken breast, fried, coated, skin / coating eaten, from pre-cooked
Chicken breast, fried, coated, skin / coating eaten, from fast food / restaurant	24127220	Chicken breast, fried, coated, skin / coating eaten, from fast food / restaurant
Chicken breast, fried, coated, skin / coating eaten, from fast food / restaurant	24127221	Chicken breast, fried, coated, skin / coating not eaten, from fast food / restaurant
Chicken breast, fried, coated, skin / coating eaten, from fast food / restaurant	24137310	Chicken leg, drumstick and thigh, baked, coated, skin / coating eaten
Chicken breast, fried, coated, skin / coating eaten, from fast food / restaurant	24152250	Chicken thigh, baked or broiled, skin eaten, from fast food / restaurant
Chicken breast, fried, coated, skin / coating eaten, from fast food / restaurant	24154010	Chicken thigh, grilled without sauce, skin eaten
Chicken breast, fried, coated, skin / coating eaten, from fast food / restaurant	24154021	Chicken thigh, grilled with sauce, skin not eaten
Chicken breast, fried, coated, skin / coating eaten, from fast food / restaurant	24154300	Chicken thigh, sauteed, skin eaten
Chicken breast, fried, coated, skin / coating eaten, from fast food / restaurant	24157300	Chicken thigh, fried, coated, skin / coating eaten, from raw
Chicken breast, fried, coated, skin / coating eaten, from fast food / restaurant	24157302	Chicken thigh, fried, coated, prepared skinless, coating eaten, from raw
Chicken breast, fried, coated, skin / coating eaten, from fast food / restaurant	24157400	Chicken thigh, baked, coated, skin / coating eaten
Chicken breast, fried, coated, skin / coating eaten, from fast food / restaurant	24160110	Chicken wing, NS as to cooking method
Chicken breast, fried, coated, skin / coating eaten, from fast food / restaurant	24162130	Chicken wing, baked, broiled, or roasted, from raw
Chicken breast, fried, coated, skin / coating eaten, from fast food / restaurant	24162140	Chicken wing, baked or broiled, from pre-cooked
Chicken breast, fried, coated, skin / coating eaten, from fast food / restaurant	24162150	Chicken wing, baked or broiled, from fast food / restaurant
Chicken breast, fried, coated, skin / coating eaten, from fast food / restaurant	24162200	Chicken wing, rotisserie
Chicken breast, fried, coated, skin / coating eaten, from fast food / restaurant	24164000	Chicken wing, grilled without sauce
Chicken breast, fried, coated, skin / coating eaten, from fast food / restaurant	24164200	Chicken wing, sauteed
Chicken breast, fried, coated, skin / coating eaten, from fast food / restaurant	24167200	Chicken wing, fried, coated, from raw
Chicken breast, fried, coated, skin / coating eaten, from fast food / restaurant	24167210	Chicken wing, fried, coated, from pre-cooked
Chicken breast, fried, coated, skin / coating eaten, from fast food / restaurant	24167300	Chicken wing, baked, coated
Chicken breast, fried, coated, skin / coating eaten, from fast food / restaurant	24168012	Chicken "wings", plain, from precooked
Chicken breast, grilled with sauce, skin not eaten	24103060	Chicken, NS as to part, grilled without sauce, skin not eaten
Chicken breast, grilled with sauce, skin not eaten	24103070	Chicken, NS as to part, grilled with sauce, NS as to skin eaten
Chicken breast, grilled with sauce, skin not eaten	24103080	Chicken, NS as to part, grilled with sauce, skin not eaten
Chicken breast, grilled with sauce, skin not eaten	24104051	Chicken, NS as to part, sauteed, skin not eaten
Chicken breast, grilled with sauce, skin not eaten	24122130	Chicken breast, baked, broiled, or roasted, skin eaten, from raw
Chicken breast, grilled with sauce, skin not eaten	24123300	Chicken breast, grilled without sauce, skin eaten
Chicken breast, grilled with sauce, skin not eaten	24123310	Chicken breast, grilled with sauce, skin eaten
Chicken breast, grilled with sauce, skin not eaten	24123311	Chicken breast, grilled with sauce, skin not eaten
Chicken breast, grilled with sauce, skin not eaten	24124200	Chicken breast, sauteed, skin eaten
Chicken breast, grilled with sauce, skin not eaten	24127200	Chicken breast, fried, coated, skin / coating eaten, from raw
Chicken breast, grilled with sauce, skin not eaten	24127202	Chicken breast, fried, coated, prepared skinless, coating eaten, from raw
Chicken breast, grilled with sauce, skin not eaten	24127500	Chicken breast, baked, coated, skin / coating eaten
Chicken breast, grilled without sauce, skin not eaten	24122151	Chicken breast, baked or broiled, skin not eaten, from fast food / restaurant
Chicken breast, grilled without sauce, skin not eaten	24122161	Chicken breast, baked, broiled, or roasted with marinade, skin not eaten, from raw
Chicken breast, grilled without sauce, skin not eaten	24123301	Chicken breast, grilled without sauce, skin not eaten
Chicken breast, grilled without sauce, skin not eaten	24127501	Chicken breast, baked, coated, skin / coating not eaten
Chicken breast, sauteed, skin not eaten	24124201	Chicken breast, sauteed, skin not eaten
Chicken breast, stewed, skin not eaten	24102000	Chicken, NS as to part, baked, broiled, or roasted, NS as to skin eaten
Chicken breast, stewed, skin not eaten	24102020	Chicken, NS as to part, baked, broiled, or roasted, skin not eaten
Chicken breast, stewed, skin not eaten	24123120	Chicken breast, stewed, skin not eaten
Chicken curry	27141500	Chili con carne with chicken or turkey and beans
Chicken curry	27146150	Chicken curry
Chicken curry	27341010	Chicken or turkey, potatoes, and vegetables including carrots, broccoli, and/or dark-green leafy; no sauce
Chicken curry	27341060	Chicken or turkey, potatoes, and vegetables excluding carrots, broccoli, and dark-green leafy; tomato-based sauce
Chicken curry	27343010	Chicken or turkey, noodles, and vegetables including carrots, broccoli, and/or dark-green leafy; no sauce
Chicken curry	27343950	Chicken or turkey, noodles, and vegetables including carrots, broccoli, and/or dark-green leafy; cheese sauce
Chicken curry	27440110	Chicken or turkey and vegetables including carrots, broccoli, and/or dark-green leafy; no potatoes, no sauce
Chicken curry	27440120	Chicken or turkey and vegetables excluding carrots, broccoli, and dark-green leafy; no potatoes, no sauce
Chicken curry	27445130	Chicken or turkey and vegetables excluding carrots, broccoli, and dark-green leafy; no potatoes, tomato-based sauce
Chicken curry	27446320	Chicken or turkey, breaded, fried, garden salad with bacon and cheese, chicken and/or turkey, bacon, cheese, lettuce and/or greens, tomato and/or carrots, other vegetables, no dressing
Chicken curry	27446400	Chicken or turkey and vegetables including carrots, broccoli, and/or dark-green leafy; no potatoes, cheese sauce
Chicken drumstick, fried, coated, skin / coating eaten, from fast food / restaurant	24134150	Chicken leg, drumstick and thigh, grilled with sauce, skin eaten
Chicken drumstick, fried, coated, skin / coating eaten, from fast food / restaurant	24137300	Chicken leg, drumstick and thigh, fried, coated, skin / coating eaten
Chicken drumstick, fried, coated, skin / coating eaten, from fast food / restaurant	24142510	Chicken drumstick, grilled with sauce, skin eaten
Chicken drumstick, fried, coated, skin / coating eaten, from fast food / restaurant	24147300	Chicken drumstick, fried, coated, skin / coating eaten, from raw
Chicken drumstick, fried, coated, skin / coating eaten, from fast food / restaurant	24147310	Chicken drumstick, fried, coated, skin / coating eaten, from pre-cooked
Chicken drumstick, fried, coated, skin / coating eaten, from fast food / restaurant	24147320	Chicken drumstick, fried, coated, skin / coating eaten, from fast food / restaurant
Chicken drumstick, fried, coated, skin / coating eaten, from fast food / restaurant	24147321	Chicken drumstick, fried, coated, skin / coating not eaten, from fast food / restaurant
Chicken drumstick, fried, coated, skin / coating eaten, from fast food / restaurant	24157310	Chicken thigh, fried, coated, skin / coating eaten, from pre-cooked
Chicken drumstick, fried, coated, skin / coating eaten, from fast food / restaurant	24157321	Chicken thigh, fried, coated, skin / coating not eaten, from fast food
Chicken drumstick, fried, coated, skin / coating eaten, from fast food / restaurant	24163110	Chicken wing, stewed
Chicken fillet sandwich, fried, from fast food	27540145	Chicken fillet biscuit, from fast food
Chicken fillet sandwich, fried, from fast food	27540146	Chicken fillet sandwich, fried, from fast food
Chicken fillet sandwich, fried, from fast food	27540152	Chicken fillet sandwich, grilled, from fast food
Chicken fillet sandwich, fried, from fast food	27540160	Chicken fillet sandwich, NS as to fried or grilled, from fast food
Chicken fillet sandwich, fried, from fast food	27540175	Chicken fillet sandwich, fried, on white bun
Chicken fillet sandwich, fried, from fast food	27540195	Chicken fillet sandwich, grilled, on white bun
Chicken fillet sandwich, fried, from fast food	27540205	Chicken fillet sandwich, grilled, on wheat bun
Chicken fillet sandwich, fried, from fast food	27540285	Chicken, bacon, and tomato club sandwich, with lettuce and spread
Chicken fillet sandwich, fried, from fast food	27540291	Chicken submarine sandwich, with cheese, lettuce, tomato and spread
Chicken fillet sandwich, fried, from fast food	27540310	Turkey sandwich, with spread
Chicken fillet sandwich, fried, from fast food	27540350	Turkey submarine sandwich, with cheese, lettuce, tomato and spread
Chicken fillet sandwich, fried, from fast food	27540360	Turkey and bacon submarine sandwich, with lettuce, tomato and spread
Chicken fillet sandwich, fried, from fast food, with cheese	27540147	Chicken fillet sandwich, fried, from fast food, with cheese
Chicken fillet sandwich, fried, from fast food, with cheese	27540153	Chicken fillet sandwich, grilled, from fast food, with cheese
Chicken fillet sandwich, fried, from fast food, with cheese	27540176	Chicken fillet sandwich, fried, on white bun; with cheese
Chicken fillet sandwich, fried, from fast food, with cheese	27540196	Chicken fillet sandwich, grilled, on white bun, with cheese
Chicken fillet sandwich, fried, from fast food, with cheese	27540206	Chicken fillet sandwich, grilled, on wheat bun, with cheese
Chicken fillet sandwich, fried, from fast food, with cheese	27540210	Chicken fillet wrap sandwich, fried, from fast food
Chicken fillet sandwich, fried, from fast food, with cheese	27540300	Chicken fillet wrap sandwich, grilled, from fast food
Chicken nuggets, from fast food	24198671	Chicken patty, breaded
Chicken nuggets, from fast food	24198677	Chicken fillet, breaded
Chicken nuggets, from fast food	24198731	Chicken nuggets, from fast food
Chicken nuggets, from fast food	24198732	Chicken nuggets, from restaurant
Chicken nuggets, from fast food	24198736	Chicken nuggets, from frozen
Chicken nuggets, from fast food	24198737	Chicken nuggets, from other sources
Chicken nuggets, from fast food	24198745	Chicken tenders or strips, breaded, from school lunch
Chicken nuggets, from fast food	24198746	Chicken tenders or strips, breaded, from frozen
Chicken or turkey and rice, no sauce	27146155	Chicken curry with rice
Chicken or turkey and rice, no sauce	27242000	Chicken or turkey and noodles, no sauce
Chicken or turkey and rice, no sauce	27242300	Chicken or turkey and noodles with cream or white sauce
Chicken or turkey and rice, no sauce	27243000	Chicken or turkey and rice, no sauce
Chicken or turkey and rice, no sauce	27343020	Chicken or turkey, noodles, and vegetables excluding carrots, broccoli, and dark-green leafy; no sauce
Chicken or turkey and rice, no sauce	27345010	Chicken or turkey, rice, and vegetables including carrots, broccoli, and/or dark-green leafy; no sauce
Chicken or turkey and rice, no sauce	27345020	Chicken or turkey, rice, and vegetables excluding carrots, broccoli, and dark-green leafy; no sauce
Chicken or turkey and rice, no sauce	27345520	Chicken or turkey, rice, and vegetables excluding carrots, broccoli, and dark-green leafy; tomato-based sauce
Chicken or turkey and rice, no sauce	27347250	Chicken or turkey, dumplings, and vegetables excluding carrots, broccoli, and dark green leafy; gravy
Chicken or turkey and vegetables including carrots, broccoli, and/or dark-green leafy; no potatoes, soy-based sauce	27242500	Chicken or turkey and noodles with soy-based sauce
Chicken or turkey and vegetables including carrots, broccoli, and/or dark-green leafy; no potatoes, soy-based sauce	27243600	Chicken or turkey and rice with soy-based sauce
Chicken or turkey and vegetables including carrots, broccoli, and/or dark-green leafy; no potatoes, soy-based sauce	27313150	Beef, noodles, and vegetables including carrots, broccoli, and/or dark-green leafy; soy-based sauce
Chicken or turkey and vegetables including carrots, broccoli, and/or dark-green leafy; no potatoes, soy-based sauce	27345310	Chicken or turkey, rice, and vegetables including carrots, broccoli, and/or dark-green leafy; soy-based sauce
Chicken or turkey and vegetables including carrots, broccoli, and/or dark-green leafy; no potatoes, soy-based sauce	27415100	Beef and vegetables including carrots, broccoli, and/or dark-green leafy; no potatoes, soy-based sauce
Chicken or turkey and vegetables including carrots, broccoli, and/or dark-green leafy; no potatoes, soy-based sauce	27415200	Beef and vegetables excluding carrots, broccoli, and dark-green leafy; no potatoes, soy-based sauce
Chicken or turkey and vegetables including carrots, broccoli, and/or dark-green leafy; no potatoes, soy-based sauce	27420500	Pork and vegetables including carrots, broccoli, and/or dark-green leafy; no potatoes, soy-based sauce
Chicken or turkey and vegetables including carrots, broccoli, and/or dark-green leafy; no potatoes, soy-based sauce	27420510	Pork and vegetables excluding carrots, broccoli, and dark- green leafy; no potatoes, soy-based sauce
Chicken or turkey and vegetables including carrots, broccoli, and/or dark-green leafy; no potatoes, soy-based sauce	27445110	Chicken or turkey and vegetables including carrots, broccoli, and/or dark-green leafy; no potatoes, soy-based sauce
Chicken or turkey and vegetables including carrots, broccoli, and/or dark-green leafy; no potatoes, soy-based sauce	27445120	Chicken or turkey and vegetables excluding carrots, broccoli, and dark-green leafy; no potatoes, soy-based sauce
Chicken or turkey and vegetables including carrots, broccoli, and/or dark-green leafy; no potatoes, soy-based sauce	27445220	Kung pao chicken
Chicken or turkey and vegetables including carrots, broccoli, and/or dark-green leafy; no potatoes, soy-based sauce	27450410	Shrimp and vegetables including carrots, broccoli, and/or dark-green leafy; no potatoes, soy-based sauce
Chicken or turkey and vegetables including carrots, broccoli, and/or dark-green leafy; no potatoes, soy-based sauce	27450420	Shrimp and vegetables excluding carrots, broccoli, and dark-green leafy; no potatoes, soy-based sauce
Chicken or turkey and vegetables including carrots, broccoli, and/or dark-green leafy; no potatoes, soy-based sauce	27450750	Fish and vegetables excluding carrots, broccoli, and dark-green leafy; no potatoes, soy-based sauce
Chicken or turkey and vegetables including carrots, broccoli, and/or dark-green leafy; no potatoes, soy-based sauce	41812500	Tofu and vegetables including carrots, broccoli, and/or dark-green leafy; no potatoes, with soy-based sauce
Chicken or turkey and vegetables including carrots, broccoli, and/or dark-green leafy; no potatoes, soy-based sauce	41812510	Tofu and vegetables excluding carrots, broccoli, and dark-green leafy; no potatoes, with soy-based sauce
Chicken or turkey noodle soup, canned or ready-to-serve	28310110	Beef, broth, bouillon, or consomme
Chicken or turkey noodle soup, canned or ready-to-serve	28340110	Chicken or turkey broth, bouillon, or consomme
Chicken or turkey noodle soup, canned or ready-to-serve	28340120	Chicken or turkey broth, without tomato, home recipe
Chicken or turkey noodle soup, canned or ready-to-serve	28340750	Hot and sour soup
Chicken or turkey noodle soup, canned or ready-to-serve	32300100	Egg drop soup
Chicken or turkey noodle soup, canned or ready-to-serve	58400000	Soup, NFS
Chicken or turkey noodle soup, canned or ready-to-serve	58400200	Rice soup, NFS
Chicken or turkey noodle soup, canned or ready-to-serve	58403010	Chicken or turkey noodle soup, canned or ready-to-serve
Chicken or turkey noodle soup, canned or ready-to-serve	58407010	Instant soup, noodle
Chicken or turkey noodle soup, canned or ready-to-serve	58408010	Wonton soup
Chicken or turkey noodle soup, canned or ready-to-serve	71801020	Potato soup, prepared with water
Chicken or turkey noodle soup, canned or ready-to-serve	72302020	Broccoli soup, prepared with water, home recipe, canned, or ready-to-serve
Chicken or turkey noodle soup, canned or ready-to-serve	74606020	Tomato vegetable soup with noodles, prepared with water
Chicken or turkey noodle soup, home recipe	28310330	Pho
Chicken or turkey noodle soup, home recipe	28315150	Meat and corn hominy soup, home recipe, Mexican style
Chicken or turkey noodle soup, home recipe	28315160	Italian Wedding Soup
Chicken or turkey noodle soup, home recipe	28340630	Chicken or turkey vegetable soup with rice, stew type, chunky style
Chicken or turkey noodle soup, home recipe	28340680	Chicken or turkey and corn hominy soup, home recipe, Mexican style
Chicken or turkey noodle soup, home recipe	58403040	Chicken or turkey noodle soup, home recipe
Chicken or turkey noodle soup, home recipe	58404030	Chicken or turkey rice soup, home recipe
Chicken or turkey noodle soup, home recipe	58421010	Sopa Seca de Fideo, Mexican style, made with dry noodles, home recipe
Chicken or turkey noodle soup, home recipe	58421080	Sopa de tortilla, Mexican style tortilla soup, home recipe
Chicken or turkey noodle soup, home recipe	75651110	Vegetable chicken rice soup, canned, prepared with water or ready-to-serve
Chicken or turkey pot pie	27347100	Chicken or turkey pot pie
Chicken or turkey salad, made with mayonnaise	27141000	Chicken or turkey cacciatore
Chicken or turkey salad, made with mayonnaise	27142000	Chicken with gravy
Chicken or turkey salad, made with mayonnaise	27143000	Chicken or turkey with cream sauce
Chicken or turkey salad, made with mayonnaise	27144000	Chicken or turkey with mushroom sauce
Chicken or turkey salad, made with mayonnaise	27146011	Chicken, shredded or pulled, with barbecue sauce
Chicken or turkey salad, made with mayonnaise	27146160	Chicken with mole sauce
Chicken or turkey salad, made with mayonnaise	27146200	Chicken or turkey with cheese sauce
Chicken or turkey salad, made with mayonnaise	27146250	Chicken or turkey cordon bleu
Chicken or turkey salad, made with mayonnaise	27146300	Chicken or turkey parmigiana
Chicken or turkey salad, made with mayonnaise	27246100	Chicken or turkey with dumplings
Chicken or turkey salad, made with mayonnaise	27246200	Chicken or turkey with stuffing
Chicken or turkey salad, made with mayonnaise	27246500	Meat loaf made with chicken or turkey
Chicken or turkey salad, made with mayonnaise	27246505	Meat loaf made with chicken or turkey, with tomato-based sauce
Chicken or turkey salad, made with mayonnaise	27446200	Chicken or turkey salad, made with mayonnaise
Chicken or turkey salad, made with mayonnaise	27446205	Chicken or turkey salad with nuts and/or fruits
Chicken or turkey salad, made with mayonnaise	27446220	Chicken or turkey salad with egg
Chicken or turkey salad, made with mayonnaise	27446225	Chicken or turkey salad, made with light mayonnaise
Chicken or turkey salad, made with mayonnaise	27446230	Chicken or turkey salad, made with mayonnaise-type salad dressing
Chicken or turkey vegetable soup, home recipe	28311010	Pepperpot soup
Chicken or turkey vegetable soup, home recipe	28311020	Menudo soup, home recipe
Chicken or turkey vegetable soup, home recipe	28320160	Pork vegetable soup with potato, pasta, or rice, stew type, chunky style
Chicken or turkey vegetable soup, home recipe	28320300	Pork with vegetable excluding carrots, broccoli and/or dark-green leafy; soup, Asian Style
Chicken or turkey vegetable soup, home recipe	28340660	Chicken or turkey vegetable soup, home recipe
Chicken or turkey vegetable soup, home recipe	28340670	Chicken or turkey vegetable soup with rice, home recipe, Mexican style
Chicken or turkey vegetable soup, home recipe	28351110	Fish and vegetable soup, no potatoes, Mexican style
Chicken or turkey vegetable soup, home recipe	28355450	Seafood soup with potatoes and vegetables including carrots, broccoli, and/or dark-green leafy
Chicken or turkey vegetable soup, home recipe	28355460	Seafood soup with potatoes, and vegetables excluding carrots, broccoli, and dark-green leafy
Chicken or turkey vegetable soup, home recipe	28355470	Seafood soup with vegetables including carrots, broccoli, and/or dark-green leafy; no potatoes
Chicken or turkey vegetable soup, home recipe	28355480	Seafood soup with vegetables excluding carrots, broccoli, and dark-green leafy; no potatoes
Chicken or turkey vegetable soup, home recipe	58409000	Noodle soup, with fish ball, shrimp, and dark green leafy vegetable
Chicken or turkey vegetable soup, home recipe	58421020	Sopa de Fideo Aguada, Mexican style noodle soup, home recipe
Chicken or turkey vegetable soup, home recipe	71801100	Potato and cheese soup
Chicken or turkey vegetable soup, home recipe	75601210	Cabbage with meat soup, home recipe, canned or ready-to-serve
Chicken or turkey with teriyaki	27145000	Chicken or turkey with teriyaki
Chicken tenders or strips, breaded, from fast food	24198683	Chicken fillet, grilled
Chicken tenders or strips, breaded, from fast food	24198739	Chicken tenders or strips, NFS
Chicken tenders or strips, breaded, from fast food	24198741	Chicken tenders or strips, breaded, from fast food
Chicken tenders or strips, breaded, from fast food	24198742	Chicken tenders or strips, breaded, from restaurant
Chicken tenders or strips, breaded, from fast food	24198747	Chicken tenders or strips, breaded, from other sources
Chicken thigh, fried, coated, skin / coating eaten, from fast food	24157320	Chicken thigh, fried, coated, skin / coating eaten, from fast food
Chicken thigh, fried, coated, skin / coating eaten, from fast food	24157330	Chicken thigh, fried, coated, skin / coating eaten, from restaurant
Chicken thigh, fried, coated, skin / coating eaten, from fast food	24167220	Chicken wing, fried, coated, from fast food
Chicken thigh, fried, coated, skin / coating eaten, from fast food	24167230	Chicken wing, fried, coated, from restaurant
Chicken thigh, fried, coated, skin / coating eaten, from fast food	24168002	Chicken "wings", plain, from fast food / restaurant
Chicken, NS as to part and cooking method, NS as to skin eaten	24100000	Chicken, NS as to part and cooking method, NS as to skin eaten
Chicken, NS as to part and cooking method, NS as to skin eaten	24102010	Chicken, NS as to part, baked, broiled, or roasted, skin eaten
Chicken, NS as to part and cooking method, NS as to skin eaten	24102050	Chicken, NS as to part, rotisserie, NS as to skin eaten
Chicken, NS as to part and cooking method, NS as to skin eaten	24120120	Chicken breast, NS as to cooking method, skin not eaten
Chicken, NS as to part and cooking method, NS as to skin eaten	24122140	Chicken breast, baked or broiled, skin eaten, from pre-cooked
Chicken, NS as to part and cooking method, NS as to skin eaten	24122141	Chicken breast, baked or broiled, skin not eaten, from pre-cooked
Chicken, NS as to part and cooking method, NS as to skin eaten	24122170	Chicken breast, rotisserie, skin eaten
Chicken, NS as to part and cooking method, NS as to skin eaten	24122171	Chicken breast, rotisserie, skin not eaten
Chicken, NS as to part and cooking method, NS as to skin eaten	24132230	Chicken leg, drumstick and thigh, baked or broiled, skin eaten
Chicken, NS as to part and cooking method, NS as to skin eaten	24132231	Chicken leg, drumstick and thigh, baked or broiled, skin not eaten
Chicken, NS as to part and cooking method, NS as to skin eaten	24133220	Chicken leg, drumstick and thigh, stewed, skin not eaten
Chicken, NS as to part and cooking method, NS as to skin eaten	24134100	Chicken leg, drumstick and thigh, grilled without sauce, skin eaten
Chicken, NS as to part and cooking method, NS as to skin eaten	24134151	Chicken leg, drumstick and thigh, grilled with sauce, skin not eaten
Chicken, NS as to part and cooking method, NS as to skin eaten	24134300	Chicken leg, drumstick and thigh, sauteed, skin eaten
Chicken, NS as to part and cooking method, NS as to skin eaten	24134301	Chicken leg, drumstick and thigh, sauteed, skin not eaten
Chicken, NS as to part and cooking method, NS as to skin eaten	24140210	Chicken drumstick, NS as to cooking method, skin eaten
Chicken, NS as to part and cooking method, NS as to skin eaten	24142300	Chicken drumstick, baked, broiled, or roasted, skin eaten, from raw
Chicken, NS as to part and cooking method, NS as to skin eaten	24142301	Chicken drumstick, baked, broiled, or roasted, skin not eaten, from raw
Chicken, NS as to part and cooking method, NS as to skin eaten	24142310	Chicken drumstick, baked or broiled, skin eaten, from pre-cooked
Chicken, NS as to part and cooking method, NS as to skin eaten	24142320	Chicken drumstick, baked or broiled, skin eaten, from fast food / restaurant
Chicken, NS as to part and cooking method, NS as to skin eaten	24142321	Chicken drumstick, baked or broiled, skin not eaten, from fast food / restaurant
Chicken, NS as to part and cooking method, NS as to skin eaten	24142400	Chicken drumstick, rotisserie, skin eaten
Chicken, NS as to part and cooking method, NS as to skin eaten	24142401	Chicken drumstick, rotisserie, skin not eaten
Chicken, NS as to part and cooking method, NS as to skin eaten	24142500	Chicken drumstick, grilled without sauce, skin eaten
Chicken, NS as to part and cooking method, NS as to skin eaten	24142501	Chicken drumstick, grilled without sauce, skin not eaten
Chicken, NS as to part and cooking method, NS as to skin eaten	24142511	Chicken drumstick, grilled with sauce, skin not eaten
Chicken, NS as to part and cooking method, NS as to skin eaten	24143210	Chicken drumstick, stewed, skin eaten
Chicken, NS as to part and cooking method, NS as to skin eaten	24143220	Chicken drumstick, stewed, skin not eaten
Chicken, NS as to part and cooking method, NS as to skin eaten	24144300	Chicken drumstick, sauteed, skin eaten
Chicken, NS as to part and cooking method, NS as to skin eaten	24144301	Chicken drumstick, sauteed, skin not eaten
Chicken, NS as to part and cooking method, NS as to skin eaten	24147301	Chicken drumstick, fried, coated, skin / coating not eaten, from raw
Chicken, NS as to part and cooking method, NS as to skin eaten	24147400	Chicken drumstick, baked, coated, skin / coating eaten
Chicken, NS as to part and cooking method, NS as to skin eaten	24150210	Chicken thigh, NS as to cooking method, skin eaten
Chicken, NS as to part and cooking method, NS as to skin eaten	24150220	Chicken thigh, NS as to cooking method, skin not eaten
Chicken, NS as to part and cooking method, NS as to skin eaten	24152230	Chicken thigh, baked, broiled, or roasted, skin eaten, from raw
Chicken, NS as to part and cooking method, NS as to skin eaten	24152231	Chicken thigh, baked, broiled, or roasted, skin not eaten, from raw
Chicken, NS as to part and cooking method, NS as to skin eaten	24152240	Chicken thigh, baked or broiled, skin eaten, from pre-cooked
Chicken, NS as to part and cooking method, NS as to skin eaten	24152241	Chicken thigh, baked or broiled, skin not eaten, from pre-cooked
Chicken, NS as to part and cooking method, NS as to skin eaten	24152251	Chicken thigh, baked or broiled, skin not eaten, from fast food / restaurant
Chicken, NS as to part and cooking method, NS as to skin eaten	24152300	Chicken thigh, rotisserie, skin eaten
Chicken, NS as to part and cooking method, NS as to skin eaten	24152301	Chicken thigh, rotisserie, skin not eaten
Chicken, NS as to part and cooking method, NS as to skin eaten	24153220	Chicken thigh, stewed, skin not eaten
Chicken, NS as to part and cooking method, NS as to skin eaten	24154011	Chicken thigh, grilled without sauce, skin not eaten
Chicken, NS as to part and cooking method, NS as to skin eaten	24154301	Chicken thigh, sauteed, skin not eaten
Chicken, NS as to part and cooking method, NS as to skin eaten	24198720	Chicken, ground
Chicken, NS as to part and cooking method, skin not eaten	24100020	Chicken, NS as to part and cooking method, skin not eaten
Chocolate milk, ready to drink, reduced fat	11511200	Chocolate milk, ready to drink, reduced fat
Chocolate milk, ready to drink, reduced fat	11512010	Hot chocolate / Cocoa, ready to drink
Chocolate milk, ready to drink, reduced fat	11512100	Hot chocolate / Cocoa, ready to drink, with whipped cream
Chocolate milk, ready to drink, reduced fat	11513550	Chocolate milk, made from syrup with reduced fat milk
Chocolate milk, ready to drink, reduced fat	11514120	Hot chocolate / Cocoa, made with dry mix and reduced fat milk
Chocolate milk, ready to drink, reduced fat	11519040	Strawberry milk, NFS
Chocolate milk, ready to drink, reduced sugar, NS as to milk	11511400	Chocolate milk, ready to drink, low fat
Chocolate milk, ready to drink, reduced sugar, NS as to milk	11511550	Chocolate milk, ready to drink, reduced sugar, NS as to milk
Coffee creamer, liquid, flavored	12100100	Cream, NS as to light, heavy, or half and half
Coffee creamer, liquid, flavored	12110100	Cream, light
Coffee creamer, liquid, flavored	12120100	Cream, half and half
Coffee creamer, liquid, flavored	12120106	Cream, half and half, flavored
Coffee creamer, liquid, flavored	12120110	Cream, half and half, fat free
Coffee creamer, liquid, flavored	12200100	Coffee creamer, NFS
Coffee creamer, liquid, flavored	12210200	Coffee creamer, liquid
Coffee creamer, liquid, flavored	12210210	Coffee creamer, liquid, flavored
Coffee creamer, liquid, flavored	12210260	Coffee creamer, liquid, fat free
Coffee creamer, liquid, flavored	12210270	Coffee creamer, liquid, fat free, flavored
Coffee creamer, liquid, flavored	12210280	Coffee creamer, liquid, fat free, sugar free, flavored
Coffee creamer, liquid, flavored	12210310	Coffee creamer, liquid, sugar free, flavored
Coffee creamer, liquid, flavored	12210430	Coffee creamer, powder, fat free
Coffee creamer, liquid, flavored	12210520	Coffee creamer, soy, liquid
Coffee creamer, powder	12130100	Cream, heavy
Coffee creamer, powder	12210400	Coffee creamer, powder
Coffee creamer, powder	12210420	Coffee creamer, powder, flavored
Coffee creamer, powder	12210505	Coffee creamer,powder, sugar free, flavored
Coffee, brewed	92100500	Coffee, NS as to brewed or instant
Coffee, brewed	92101000	Coffee, brewed
Coffee, brewed	92101610	Coffee, espresso
Coffee, brewed	92101820	Coffee, macchiato, sweetened
Coffee, brewed	92101850	Coffee, cafe con leche
Coffee, brewed	92101900	Coffee, Latte
Coffee, brewed	92101901	Coffee, Latte, nonfat
Coffee, brewed	92101904	Coffee, Latte, flavored
Coffee, brewed	92101905	Coffee, Latte, nonfat, flavored
Coffee, brewed	92101910	Coffee, Latte, decaffeinated
Coffee, brewed	92101920	Frozen coffee drink
Coffee, brewed	92101925	Frozen coffee drink, with whipped cream
Coffee, brewed	92101950	Coffee, Cafe Mocha
Coffee, brewed	92101955	Coffee, Cafe Mocha, nonfat
Coffee, brewed	92102000	Frozen mocha coffee drink
Coffee, brewed	92102030	Frozen mocha coffee drink, with whipped cream
Coffee, brewed	92102500	Coffee, Iced Latte
Coffee, brewed	92102503	Coffee, Iced Latte, flavored
Coffee, brewed	92102600	Coffee, Iced Cafe Mocha
Coffee, brewed	92161000	Coffee, Cappuccino
Coffee, brewed	92161002	Coffee, Cappuccino, with non-dairy milk
Coffee, brewed	92171000	Coffee, bottled/canned
Coffee, brewed	92171010	Coffee, bottled/canned, light
Coffee, brewed, decaffeinated	92111010	Coffee, brewed, decaffeinated
Coffee, instant, reconstituted	92103000	Coffee, instant, reconstituted
Coffee, instant, reconstituted	92114000	Coffee, instant, decaffeinated, reconstituted
Coffee, instant, reconstituted	92121000	Coffee, instant, pre-lightened and pre-sweetened with sugar, reconstituted
Coffee, instant, reconstituted	92121001	Coffee, instant, decaffeinated, pre-lightened and pre-sweetened with sugar, reconsitituted
Coffee, instant, reconstituted	92121010	Coffee, instant, pre-sweetened with sugar, reconstituted
Coffee, instant, reconstituted	92121040	Coffee, instant, pre-lightened and pre-sweetened with low calorie sweetener, reconstituted
Coffee, instant, reconstituted	92130000	Coffee, pre-lightened and pre-sweetened with sugar
Coffee, instant, reconstituted	92130010	Coffee, pre-lightened
Coffee, instant, reconstituted	92130030	Coffee, pre-sweetened with low calorie sweetener
Cold cut sumarine sandwich, with cheese, lettuce, tomato and spread	27500300	Wrap sandwich, NFS
Cold cut sumarine sandwich, with cheese, lettuce, tomato and spread	27510700	Meatball and spaghetti sauce submarine sandwich
Cold cut sumarine sandwich, with cheese, lettuce, tomato and spread	27513010	Roast beef sandwich
Cold cut sumarine sandwich, with cheese, lettuce, tomato and spread	27513050	Roast beef sandwich with cheese
Cold cut sumarine sandwich, with cheese, lettuce, tomato and spread	27515010	Steak sandwich, plain, on roll
Cold cut sumarine sandwich, with cheese, lettuce, tomato and spread	27515070	Steak and cheese submarine sandwich, with fried peppers and onions, on roll
Cold cut sumarine sandwich, with cheese, lettuce, tomato and spread	27520320	Ham and cheese sandwich, with lettuce and spread
Cold cut sumarine sandwich, with cheese, lettuce, tomato and spread	27520500	Pork sandwich, on white roll, with onions, dill pickles and barbecue sauce
Cold cut sumarine sandwich, with cheese, lettuce, tomato and spread	27560500	Pepperoni and salami submarine sandwich, with lettuce, tomato and spread
Cold cut sumarine sandwich, with cheese, lettuce, tomato and spread	27560910	Cold cut sumarine sandwich, with cheese, lettuce, tomato and spread
Cookie, brownie, without icing	53203500	Cookie, biscotti
Cookie, brownie, without icing	53204000	Cookie, brownie, NS as to icing
Cookie, brownie, without icing	53204010	Cookie, brownie, without icing
Cookie, brownie, without icing	53204100	Cookie, brownie, with icing or filling
Cookie, brownie, without icing	53206030	Cookie, chocolate chip, reduced fat
Cookie, brownie, without icing	53209020	Cookie, chocolate sandwich, reduced fat
Cookie, brownie, without icing	53220000	Cookie, fruit-filled bar
Cookie, brownie, without icing	53220030	Cookie, fig bar
Cookie, brownie, without icing	53222010	Cookie, fortune
Cookie, brownie, without icing	53222020	Cookie, cone shell, ice cream type, wafer or cake
Cookie, brownie, without icing	53233000	Cookie, oatmeal
Cookie, brownie, without icing	53233010	Cookie, oatmeal, with raisins
Cookie, brownie, without icing	53233050	Cookie, oatmeal sandwich, with creme filling
Cookie, brownie, without icing	53235000	Cookie, peanut butter sandwich
Cookie, brownie, without icing	53236000	Cookie, Pizzelle
Cookie, brownie, without icing	53236100	Cookie, pumpkin
Cookie, brownie, without icing	53237000	Cookie, raisin
Cookie, brownie, without icing	53237010	Cookie, raisin sandwich, cream-filled
Cookie, brownie, without icing	53240000	Cookie, animal
Cookie, brownie, without icing	53241510	Marie biscuit
Cookie, brownie, without icing	53261000	Cookie, gluten free
Cookie, butter or sugar	53202000	Cookie, almond
Cookie, butter or sugar	53224250	Cookie, lemon bar
Cookie, butter or sugar	53226500	Cookie, marshmallow, with rice cereal, no bake
Cookie, butter or sugar	53234000	Cookie, peanut butter
Cookie, butter or sugar	53238000	Cookie, sandwich-type, not chocolate or vanilla
Cookie, butter or sugar	53239000	Cookie, shortbread
Cookie, butter or sugar	53241500	Cookie, butter or sugar
Cookie, butter or sugar	53242000	Cookie, sugar wafer
Cookie, butter or sugar	53243000	Cookie, vanilla sandwich
Cookie, butter or sugar	53244020	Cookie, butter or sugar, with icing or filling other than chocolate
Cookie, butter or sugar	53247000	Cookie, vanilla wafer
Cookie, chocolate chip	53201000	Cookie, NFS
Cookie, chocolate chip	53205260	Cookie, bar, with chocolate
Cookie, chocolate chip	53206000	Cookie, chocolate chip
Cookie, chocolate chip	53209100	Cookie, chocolate, sandwich, with extra filling
Cookie, chocolate chip	53239050	Cookie, shortbread, with icing or filling
Cookie, chocolate chip	53260400	Cookie, sugar or plain, sugar free
Cookie, chocolate chip, made from home recipe or purchased at a bakery	53206020	Cookie, chocolate chip, made from home recipe or purchased at a bakery
Cookie, chocolate chip, made from home recipe or purchased at a bakery	53209005	Cookie, chocolate, with icing or coating
Cookie, chocolate chip, made from home recipe or purchased at a bakery	53209010	Cookie, sugar wafer, chocolate-covered
Cookie, chocolate chip, made from home recipe or purchased at a bakery	53210900	Cookie, graham cracker with chocolate and marshmallow
Cookie, chocolate chip, made from home recipe or purchased at a bakery	53215500	Cookie, coconut
Cookie, chocolate chip, made from home recipe or purchased at a bakery	53225000	Cookie, macaroon
Cookie, chocolate chip, made from home recipe or purchased at a bakery	53234100	Cookie, peanut butter, with chocolate
Cookie, chocolate chip, made from home recipe or purchased at a bakery	53235500	Cookie, with peanut butter filling, chocolate-coated
Cookie, chocolate chip, made from home recipe or purchased at a bakery	53241600	Cookie, butter or sugar, with fruit and/or nuts
Cookie, chocolate chip, made from home recipe or purchased at a bakery	53244010	Cookie, butter or sugar, with chocolate icing or filling
Cookie, chocolate chip, made from home recipe or purchased at a bakery	53247500	Cookie, vanilla with caramel, coconut, and chocolate coating
Cookie, chocolate chip, made from home recipe or purchased at a bakery	54102020	Graham crackers, chocolate covered
Cookie, chocolate or fudge	53207000	Cookie, chocolate or fudge
Cookie, chocolate or fudge	53210000	Cookie, chocolate wafer
Cookie, chocolate or fudge	54102010	Graham crackers
Cookie, chocolate or fudge	54102015	Graham crackers (Teddy Grahams)
Cookie, chocolate sandwich	53209015	Cookie, chocolate sandwich
Cookie, chocolate sandwich	53209500	Cookie, chocolate and vanilla sandwich
Corn, NS as to form, cooked	75216112	Corn, frozen, cooked, no added fat
Corn, NS as to form, cooked	75216113	Corn, canned, cooked, no added fat
Corn, NS as to form, cooked	75216120	Corn, NS as to form, cooked
Corn, NS as to form, cooked	75216122	Corn, frozen, cooked, fat added, NS as to fat type
Corn, NS as to form, cooked	75216123	Corn, canned, cooked, fat added, NS as to fat type
Corn, NS as to form, cooked	75216141	Corn, canned, cooked with oil
Corn, NS as to form, cooked	75216142	Corn, canned, cooked with butter or margarine
Corn, NS as to form, cooked	75216153	Corn, creamed
Corn, NS as to form, cooked	75216310	Corn, canned, reduced sodium, cooked, no added fat
Corn, NS as to form, cooked	75216322	Corn, canned, reduced sodium, cooked with butter or margarine
Corn, cooked, from restaurant	75109600	Corn, raw
Corn, cooked, from restaurant	75215990	Corn, cooked, from restaurant
Corn, cooked, from restaurant	75216111	Corn, fresh, cooked, no added fat
Corn, cooked, from restaurant	75216121	Corn, fresh, cooked, fat added, NS as to fat type
Corn, cooked, from restaurant	75216135	Corn, fresh, cooked with butter or margarine
Corn, cooked, from restaurant	75216138	Corn, frozen, cooked with butter or margarine
Cornbread, prepared from mix	52105100	Scone
Cornbread, prepared from mix	52105200	Scone, with fruit
Cornbread, prepared from mix	52201000	Cornbread, prepared from mix
Cornbread, prepared from mix	52202060	Cornbread, made from home recipe
Cornbread, prepared from mix	52206010	Cornbread muffin, stick, round
Cornbread, prepared from mix	52206060	Cornbread muffin, stick, round, made from home recipe
Cornbread, prepared from mix	52209010	Hush puppy
Cornbread, prepared from mix	52302020	Muffin, fruit, low fat
Cornbread, prepared from mix	52302600	Muffin, chocolate
Cornbread, prepared from mix	52304010	Muffin, wheat bran
Cornbread, prepared from mix	52304100	Muffin, oatmeal
Cornbread, prepared from mix	55610300	Dumpling, plain
Cornbread, prepared from mix	58117110	Cornmeal fritter, Puerto Rican style
Crackers, butter (Ritz)	54001000	Crackers, NFS
Crackers, butter (Ritz)	54301010	Crackers, butter, plain
Crackers, butter (Ritz)	54301020	Crackers, butter, flavored
Crackers, butter (Ritz)	54301030	Crackers, butter (Ritz)
Crackers, butter (Ritz)	54307000	Crackers, matzo
Crackers, butter (Ritz)	54328105	Crackers, sandwich, peanut butter filled (Ritz)
Crackers, butter (Ritz)	54328200	Crackers, sandwich, cheese filled
Crackers, butter (Ritz)	54336100	Crackers, wonton
Crackers, butter (Ritz)	56116000	Noodles, chow mein
Crackers, cheese (Cheez-It)	51184000	Breadsticks, hard, NFS
Crackers, cheese (Cheez-It)	54301100	Crackers, butter, reduced fat
Crackers, cheese (Cheez-It)	54304000	Crackers, cheese
Crackers, cheese (Cheez-It)	54304005	Crackers, cheese (Cheez-It)
Crackers, cheese (Cheez-It)	54304020	Crackers, cheese (Goldfish)
Crackers, cheese (Cheez-It)	54304100	Crackers, cheese, reduced fat
Crackers, cheese (Cheez-It)	54402700	Pita chips
Crackers, saltine	54202020	Crackers, saltine, reduced sodium
Crackers, saltine	54313000	Crackers, oyster
Crackers, saltine	54325000	Crackers, saltine
Crackers, saltine	54325010	Crackers, saltine, reduced fat
Crackers, sandwich, peanut butter filled	54103000	Crackers, breakfast biscuit
Crackers, sandwich, peanut butter filled	54200100	Crackers, butter, reduced sodium
Crackers, sandwich, peanut butter filled	54318500	Rice cake
Crackers, sandwich, peanut butter filled	54319000	Crackers, rice
Crackers, sandwich, peanut butter filled	54319005	Crackers, rice and nuts
Crackers, sandwich, peanut butter filled	54326000	Crackers, multigrain
Crackers, sandwich, peanut butter filled	54328100	Crackers, sandwich, peanut butter filled
Crackers, sandwich, peanut butter filled	54328120	Crackers, whole grain, sandwich, peanut butter filled
Crackers, sandwich, peanut butter filled	54337020	Crackers, woven wheat, plain (Triscuit)
Crackers, sandwich, peanut butter filled	54337030	Crackers, woven wheat, flavored (Triscuit)
Crackers, sandwich, peanut butter filled	54338000	Crackers, wheat
Crackers, sandwich, peanut butter filled	54338010	Crackers, wheat, plain (Wheat Thins)
Crackers, sandwich, peanut butter filled	54338020	Crackers, wheat, flavored (Wheat Thins)
Crackers, sandwich, peanut butter filled	54340100	Crackers, gluten free, plain
Crackers, sandwich, peanut butter filled	54340110	Crackers, gluten free, flavored
Crackers, sandwich, peanut butter filled	54440010	Bagel chips
Cranberries, dried	62101100	Apple, dried
Cranberries, dried	62105000	Blueberries, dried
Cranberries, dried	62109100	Cranberries, dried
Cranberry juice blend, 100% juice	61213800	Fruit juice blend, citrus, 100% juice
Cranberry juice blend, 100% juice	64100100	Fruit juice, NFS
Cranberry juice blend, 100% juice	64100110	Fruit juice blend, 100% juice
Cranberry juice blend, 100% juice	64100200	Cranberry juice blend, 100% juice
Cranberry juice blend, 100% juice	64100220	Cranberry juice blend, 100% juice, with calcium added
Cranberry juice blend, 100% juice	64121000	Passion fruit juice, 100%
Cranberry juice blend, 100% juice	64124020	Pineapple juice, 100%
Cranberry juice blend, 100% juice	78101000	Vegetable and fruit juice, 100% juice, with high vitamin C
Creamy dressing	82101000	Vegetable oil, NFS
Creamy dressing	82101500	Coconut oil
Creamy dressing	82104000	Olive oil
Creamy dressing	82107000	Sesame oil
Creamy dressing	83100100	Salad dressing, NFS, for salads
Creamy dressing	83101000	Blue or roquefort cheese dressing
Creamy dressing	83102000	Caesar dressing
Creamy dressing	83104000	French or Catalina dressing
Creamy dressing	83105500	Honey mustard dressing
Creamy dressing	83112000	Avocado dressing
Creamy dressing	83112500	Creamy dressing
Creamy dressing	83112950	Poppy seed dressing
Creamy dressing	83112990	Sesame dressing
Croissant	51166000	Croissant
Croissant	51166200	Croissant, chocolate
Croutons	51185000	Croutons
Croutons	54304150	Crackers, cheese, whole grain
Croutons	54336000	Crackers, water
Croutons	54337060	Crackers, woven wheat, reduced fat
Cucumber, raw	75111000	Cucumber, raw
Cucumber, raw	75216720	Cucumber, cooked
Double cheeseburger, from fast food, 2 medium patties	27510245	Cheeseburger, on white bun, 1 large patty
Double cheeseburger, from fast food, 2 medium patties	27510246	Cheeseburger, on wheat bun, 1 large patty
Double cheeseburger, from fast food, 2 medium patties	27510254	Double cheeseburger, on white bun, 2 small patties
Double cheeseburger, from fast food, 2 medium patties	27510257	Double cheeseburger, on white bun, 2 medium patties
Double cheeseburger, from fast food, 2 medium patties	27510258	Double cheeseburger, on wheat bun, 2 medium patties
Double cheeseburger, from fast food, 2 medium patties	27510401	Double cheeseburger, from fast food, 2 medium patties
Doughnut, yeast type	53452420	Pastry, puff, custard or cream filled, iced or not iced
Doughnut, yeast type	53510000	Danish pastry, plain or spice
Doughnut, yeast type	53510100	Danish pastry, with fruit
Doughnut, yeast type	53511000	Danish pastry, with cheese
Doughnut, yeast type	53520100	Doughnut, cake type, plain
Doughnut, yeast type	53520120	Doughnut, chocolate
Doughnut, yeast type	53520130	Doughnut, cake type, powdered sugar
Doughnut, yeast type	53520135	Doughnut, cake type, with icing
Doughnut, yeast type	53520140	Doughnut, cake type, chocolate icing
Doughnut, yeast type	53520160	Doughnut, chocolate, with chocolate icing
Doughnut, yeast type	53520170	Doughnut holes
Doughnut, yeast type	53520200	Churros
Doughnut, yeast type	53521110	Doughnut, yeast type
Doughnut, yeast type	53521130	Doughnut, yeast type, with chocolate icing
Doughnut, yeast type	53521140	Doughnut, jelly
Doughnut, yeast type	53521210	Doughnut, custard-filled
Doughnut, yeast type	53521230	Doughnut, custard-filled, with icing
Doughnut, yeast type	53610100	Coffee cake, crumb or quick-bread type
Doughnut, yeast type	58124210	Pastry, cheese-filled
Egg omelet or scrambled egg, from fast food / restaurant	32130080	Egg omelet or scrambled egg, from fast food / restaurant
Egg omelet or scrambled egg, made with butter	31105040	Egg, whole, fried with butter
Egg omelet or scrambled egg, made with butter	31105060	Egg, whole, fried with animal fat or meat drippings
Egg omelet or scrambled egg, made with butter	31111000	Egg, yolk only, cooked, NS as to fat
Egg omelet or scrambled egg, made with butter	31111020	Egg, yolk only, cooked, fat added
Egg omelet or scrambled egg, made with butter	32130020	Egg omelet or scrambled egg, made with butter
Egg omelet or scrambled egg, made with butter	32130100	Egg omelet or scrambled egg, with cheese, made with margarine
Egg omelet or scrambled egg, made with butter	32130110	Egg omelet or scrambled egg, with cheese, made with oil
Egg omelet or scrambled egg, made with butter	32130120	Egg omelet or scrambled egg, with cheese, made with butter
Egg omelet or scrambled egg, made with butter	32130160	Egg omelet or scrambled egg, with cheese, made with cooking spray
Egg omelet or scrambled egg, made with butter	32130220	Egg omelet or scrambled egg, with meat, made with butter
Egg omelet or scrambled egg, made with butter	32130290	Egg omelet or scrambled egg, with cheese and meat, NS as to fat
Egg omelet or scrambled egg, made with butter	32130320	Egg omelet or scrambled egg, with cheese and meat, made with butter
Egg omelet or scrambled egg, made with butter	32130370	Egg omelet or scrambled egg, with cheese and meat, no added fat
Egg omelet or scrambled egg, made with butter	32130600	Egg omelet or scrambled egg, with cheese and tomatoes, fat added
Egg omelet or scrambled egg, made with butter	32130620	Egg omelet or scrambled egg, with cheese and tomatoes, NS as to fat
Egg omelet or scrambled egg, made with butter	32130630	Egg omelet or scrambled egg, with cheese and dark-green vegetables, fat added
Egg omelet or scrambled egg, made with butter	32130650	Egg omelet or scrambled egg, with cheese and dark-green vegetables, NS as to fat
Egg omelet or scrambled egg, made with butter	32130690	Egg omelet or scrambled egg, with cheese and vegetables other than dark green and/or tomatoes, fat added
Egg omelet or scrambled egg, made with butter	32131000	Egg omelet or scrambled egg, with cheese, meat, and tomatoes, fat added
Egg omelet or scrambled egg, made with butter	32131090	Egg omelet or scrambled egg, with cheese, meat, and vegetables other than dark-green and/or tomatoes, fat added
Egg omelet or scrambled egg, made with butter	32131110	Egg omelet or scrambled egg, with cheese, meat, and vegetables other than dark-green and/or tomatoes, NS as to fat
Egg omelet or scrambled egg, made with oil	32130010	Egg omelet or scrambled egg, made with oil
Egg roll, meatless	58110110	Egg roll, meatless
Egg roll, meatless	58110120	Egg roll, with shrimp
Egg roll, meatless	58110170	Egg roll, with chicken or turkey
Egg roll, meatless	58111110	Wonton, fried, filled with meat, poultry, or seafood,
Egg roll, meatless	58111130	Wonton, fried, filled with meat, poultry, or seafood, and vegetable
Egg roll, meatless	58111200	Puffs, fried, crab meat and cream cheese filled
Egg roll, meatless	58112510	Dumpling, steamed, filled with meat, poultry, or seafood
Egg roll, meatless	58151100	Sushi, NFS
Egg roll, meatless	58151170	Sushi roll, avocado
Egg roll, meatless	58151180	Sushi roll, California
Egg roll, meatless	58151200	Sushi roll, salmon
Egg roll, meatless	58151210	Sushi roll, shrimp
Egg roll, meatless	58151220	Sushi roll tuna
Egg roll, meatless	58151230	Sushi roll, vegetable
Egg roll, meatless	58151420	Sushi, topped with salmon
Egg roll, meatless	58151440	Sushi, topped with tuna
Egg roll, meatless	58151450	Sushi, topped with egg
Egg roll, with beef and/or pork	58110130	Egg roll, with beef and/or pork
Egg roll, with beef and/or pork	58151190	Sushi roll, eel
Egg roll, with beef and/or pork	58151410	Sushi, topped with eel
Egg, cheese, and ham on English muffin	27560670	Sausage and cheese on English muffin
Egg, cheese, and ham on English muffin	32202000	Egg, cheese, ham, and bacon on bun
Egg, cheese, and ham on English muffin	32202010	Egg, cheese, and ham on English muffin
Egg, cheese, and ham on English muffin	32202030	Egg, cheese, and sausage on English muffin
Egg, cheese, and ham on English muffin	58109210	Breakfast pizza with egg
Egg, whole, boiled or poached	31101010	Egg, whole, raw
Egg, whole, boiled or poached	31103010	Egg, whole, boiled or poached
Egg, whole, boiled or poached	31105010	Egg, whole, fried no added fat
Egg, whole, boiled or poached	31105080	Egg, whole, fried with cooking spray
Egg, whole, boiled or poached	31106010	Egg, whole, baked, no added fat
Egg, whole, boiled or poached	31107000	Egg, whole, pickled
Egg, whole, boiled or poached	31108110	Egg, white, cooked, no added fat
Egg, whole, boiled or poached	32130060	Egg omelet or scrambled egg, made with cooking spray
Egg, whole, boiled or poached	32130070	Egg omelet or scrambled egg, no added fat
Egg, whole, boiled or poached	32130410	Egg omelet or scrambled egg, with tomatoes, no added fat
Egg, whole, boiled or poached	32400060	Egg white omelet, scrambled, or fried, made with margarine
Egg, whole, boiled or poached	32400070	Egg white omelet, scrambled, or fried, made with butter
Egg, whole, boiled or poached	32400075	Egg white omelet, scrambled, or fried, made with cooking spray
Egg, whole, boiled or poached	32400080	Egg white omelet, scrambled, or fried, no added fat
Egg, whole, boiled or poached	32400300	Egg white, omelet, scrambled, or fried, with vegetables
Egg, whole, boiled or poached	33001010	Egg substitute, omelet, scrambled, or fried, fat added
Egg, whole, cooked, NS as to cooking method	31102000	Egg, whole, cooked, NS as to cooking method
Egg, whole, cooked, NS as to cooking method	31105020	Egg, whole, fried with margarine
Egg, whole, cooked, NS as to cooking method	31108100	Egg, white, cooked, NS as to fat
Egg, whole, cooked, NS as to cooking method	32130000	Egg omelet or scrambled egg, made with margarine
Egg, whole, cooked, NS as to cooking method	32130270	Egg omelet or scrambled egg, with meat, no added fat
Egg, whole, cooked, NS as to cooking method	32130400	Egg omelet or scrambled egg, with tomatoes, fat added
Egg, whole, cooked, NS as to cooking method	32130420	Egg omelet or scrambled egg, with tomatoes, NS as to fat
Egg, whole, cooked, NS as to cooking method	32130430	Egg omelet or scrambled egg, with dark-green vegetables, fat added
Egg, whole, cooked, NS as to cooking method	32130450	Egg omelet or scrambled egg, with dark-green vegetables, NS as to fat
Egg, whole, cooked, NS as to cooking method	32130460	Egg omelet or scrambled egg, with tomatoes and dark-green vegetables, fat added
Egg, whole, cooked, NS as to cooking method	32130490	Egg omelet or scrambled egg, with vegetables other than dark green and/or tomatoes, fat added
Egg, whole, cooked, NS as to cooking method	32130700	Egg omelet or scrambled egg, with cheese and vegetables other than dark green and/or tomatoes, no added fat
Egg, whole, cooked, NS as to cooking method	32130890	Egg omelet or scrambled egg, with meat and vegetables other than dark-green and/or tomatoes, fat added
Egg, whole, cooked, NS as to cooking method	32131200	Egg omelet or scrambled egg, with potatoes and/or onions, fat added
Egg, whole, cooked, NS as to cooking method	32400055	Egg white omelet, scrambled, or fried, NS as to fat
Egg, whole, cooked, NS as to cooking method	32400065	Egg white omelet, scrambled, or fried, made with oil
Egg, whole, cooked, NS as to cooking method	32400100	Egg white, omelet, scrambled, or fried, with cheese
Egg, whole, cooked, NS as to cooking method	32400500	Egg white, omelet, scrambled, or fried, with cheese and vegetables
Egg, whole, cooked, NS as to cooking method	32400600	Egg white, omelet, scrambled, or fried, with meat and vegetables
Egg, whole, cooked, NS as to cooking method	33401000	Egg substitute, omelet, scrambled, or fried, with cheese
Egg, whole, fried with oil	31105005	Egg, whole, fried, NS as to fat
Egg, whole, fried with oil	31105030	Egg, whole, fried with oil
Egg, whole, fried with oil	31106000	Egg, whole, baked, NS as to fat
Egg, whole, fried with oil	32102000	Egg, deviled
Egg, whole, fried with oil	32103000	Egg salad, made with mayonnaise
Egg, whole, fried with oil	32103020	Egg salad, made with mayonnaise-type salad dressing
Egg, whole, fried with oil	32129990	Egg omelet or scrambled egg, NS as to fat
Egg, whole, fried with oil	32130065	Egg omelet or scrambled egg, NS as to fat type
Egg, whole, fried with oil	32130210	Egg omelet or scrambled egg, with meat, made with oil
Egg, whole, fried with oil	32130800	Egg omelet or scrambled egg, with meat and tomatoes, fat added
Egg, whole, fried, from fast food / restaurant	31105090	Egg, whole, fried, from fast food / restaurant
Empanada, Mexican turnover, filled with meat and vegetables	58116120	Empanada, Mexican turnover, filled with meat and vegetables
Empanada, Mexican turnover, filled with meat and vegetables	58116130	Empanada, Mexican turnover, filled with chicken and vegetables
Empanada, Mexican turnover, filled with meat and vegetables	58124230	Pastry, meat / poultry-filled
Empanada, Mexican turnover, filled with meat and vegetables	58124500	Pastry, filled with potatoes and peas, fried
Empanada, Mexican turnover, filled with meat and vegetables	58125110	Quiche with meat, poultry or fish
Empanada, Mexican turnover, filled with meat and vegetables	58126110	Turnover, meat-filled, no gravy
Fajita with chicken and vegetables	58100630	Enchilada with chicken, red-chile or enchilada sauce
Fajita with chicken and vegetables	58100635	Enchilada with chicken, green-chile or enchilada sauce
Fajita with chicken and vegetables	58100800	Enchilada, just cheese, meatless, no beans, red-chile or enchilada sauce
Fajita with chicken and vegetables	58100805	Enchilada, just cheese, meatless, no beans, green-chile or enchilada sauce
Fajita with chicken and vegetables	58104820	Taquito or flauta with meat
Fajita with chicken and vegetables	58104825	Taquito or flauta with meat and cheese
Fajita with chicken and vegetables	58104830	Taquito or flauta with chicken
Fajita with chicken and vegetables	58104835	Taquito or flauta with chicken and cheese
Fajita with chicken and vegetables	58105000	Fajita with chicken and vegetables
Fajita with meat and vegetables	58100500	Enchilada, no sauce
Fajita with meat and vegetables	58100530	Enchilada with meat, red-chile or enchilada sauce
Fajita with meat and vegetables	58100535	Enchilada with meat, green-chile or enchilada sauce
Fajita with meat and vegetables	58104290	Gordita, sope, or chalupa with meat
Fajita with meat and vegetables	58105050	Fajita with meat and vegetables
Fajita with meat and vegetables	75410500	Chiles rellenos, cheese-filled
Fish curry	27150320	Fish curry
Fish curry	27250040	Crab cake
Fish curry	27250050	Fish cake or patty, NS as to fish
Fish curry	27250120	Shrimp and noodles, no sauce
Fish curry	27250610	Tuna noodle casserole with cream or white sauce
Fish curry	27350060	Shrimp creole, with rice
Fish curry	27363000	Gumbo with rice
Fish curry	27450060	Tuna salad, made with mayonnaise
Fish curry	27450100	Tuna salad with egg
Fish curry	27450400	Shrimp and vegetables including carrots, broccoli, and/or dark-green leafy; no potatoes, no sauce
Fish curry	27450405	Shrimp and vegetables excluding carrots, broccoli, and dark-green leafy; no potatoes, no sauce
Fish curry	27450710	Fish and vegetables excluding carrots, broccoli, and dark- green leafy; no potatoes, tomato-based sauce
Fish curry	27464000	Gumbo, no rice
Flavored rice and pasta mixture	58161440	Rice, brown, with peas and carrots, NS as to fat
Flavored rice and pasta mixture	58163360	Flavored rice, brown and wild
Flavored rice and pasta mixture	58163380	Flavored rice and pasta mixture
Flavored rice mixture	58160400	Rice, white, with corn, NS as to fat
Flavored rice mixture	58160420	Rice, white, with corn, fat added
Flavored rice mixture	58160450	Rice, white, with peas, fat added
Flavored rice mixture	58160460	Rice, white, with carrots, NS as to fat
Flavored rice mixture	58160480	Rice, white, with carrots, fat added
Flavored rice mixture	58160490	Rice, white, with peas and carrots, NS as to fat
Flavored rice mixture	58160510	Rice, white, with peas and carrots, fat added
Flavored rice mixture	58160700	Rice, white, with other vegetables, NS as to fat
Flavored rice mixture	58160720	Rice, white, with other vegetables, fat added
Flavored rice mixture	58161510	Grape leaves stuffed with rice
Flavored rice mixture	58162310	Rice pilaf
Flavored rice mixture	58163130	Dirty rice
Flavored rice mixture	58163310	Flavored rice mixture
Flavored rice mixture	58164520	Rice, white, with cheese and/or cream based sauce, fat added
Flavored rice mixture	58164530	Rice, white, with gravy, NS as to fat
Frankfurter or hot dog sandwich, beef, plain, on white bun	27560350	Pig in a blanket, frankfurter or hot dog wrapped in dough
Frankfurter or hot dog sandwich, beef, plain, on white bun	27564000	Frankfurter or hot dog sandwich, NFS, plain, on white bun
Frankfurter or hot dog sandwich, beef, plain, on white bun	27564060	Frankfurter or hot dog sandwich, beef, plain, on white bun
Frankfurter or hot dog sandwich, beef, plain, on white bun	27564070	Frankfurter or hot dog sandwich, beef, plain, on white bread
Frankfurter or hot dog sandwich, beef, plain, on white bun	27564080	Frankfurter or hot dog sandwich, beef, plain, on wheat bread
Frankfurter or hot dog sandwich, beef, plain, on white bun	27564120	Frankfurter or hot dog sandwich, beef and pork, plain, on white bun
Frankfurter or hot dog sandwich, beef, plain, on white bun	27564180	Frankfurter or hot dog sandwich, meat and poultry, plain, on white bun
Frankfurter or hot dog sandwich, beef, plain, on white bun	27564240	Frankfurter or hot dog sandwich, chicken and/or turkey, plain, on white bun
Frankfurter or hot dog sandwich, beef, plain, on white bun	27564250	Frankfurter or hot dog sandwich, chicken and/or turkey, plain, on white bread
Frankfurter or hot dog sandwich, with chili, on white bun	27560300	Corn dog, frankfurter or hot dog with cornbread coating
Frankfurter or hot dog sandwich, with chili, on white bun	27564260	Frankfurter or hot dog sandwich, chicken and/or turkey, plain, on wheat bread
Frankfurter or hot dog sandwich, with chili, on white bun	27564300	Frankfurter or hot dog sandwich, reduced fat or light, plain, on white bun
Frankfurter or hot dog sandwich, with chili, on white bun	27564440	Frankfurter or hot dog sandwich, with chili, on white bun
Frankfurter or hot dog, beef	25210110	Frankfurter or hot dog, NFS
Frankfurter or hot dog, beef	25210210	Frankfurter or hot dog, beef
Frankfurter or hot dog, beef	25210220	Frankfurter or hot dog, beef and pork
Frankfurter or hot dog, beef	25210280	Frankfurter or hot dog, meat and poultry
Frankfurter or hot dog, beef	25210410	Frankfurter or hot dog, turkey
Fried okra	71930190	Yuca fries
Fried okra	73410330	Sweet potato fries, from fresh, fried
Fried okra	74205010	Fried green tomatoes
[truncated: 1,580 more rows]
